# Supplementary material for: Integrated omics reveal the mechanisms underlying softening and aroma changes in pear during postharvest storage and the role of melatonin
Source: BMC Plant Biol. 2025 May 22;25:679. doi: 10.1186/s12870-025-06714-4 (PMC12096748; doi:10.1186/s12870-025-06714-4)
Supplement: Supplementary file 1 — Supplementary Material 1. [file 12870_2025_6714_MOESM1_ESM.xlsx]

## Sheet: Table S1
Supplementary Table 1. Gene information for ceRNA networks related to cell wall degradation were established for ddH2O- and melatonin-treated ZSSL pears, incorporating circRNAs, miRNAs, lncRNAs, and mRNAs.(diagramed in Figure 4C).
node1	node2				RNA_class	RNA	miRNA	mRNA
MSTRG.1451.1	PC-3p-125638_25				lncRNA	.:MSTRG.1451.1	PC-3p-125638_25	gene:pycom05g31080:mRNA:pycom05g31080
circRNA222	PC-3p-125638_25				circRNA	circRNA222	PC-3p-125638_25	gene:pycom05g31080:mRNA:pycom05g31080
circRNA211	PC-3p-125638_25				circRNA	circRNA211	PC-3p-125638_25	gene:pycom05g31080:mRNA:pycom05g31080
circRNA1088	PC-3p-125638_25				circRNA	circRNA1088	PC-3p-125638_25	gene:pycom05g31080:mRNA:pycom05g31080
circRNA887	PC-3p-125638_25				circRNA	circRNA887	PC-3p-125638_25	gene:pycom05g31080:mRNA:pycom05g31080
circRNA121	PC-3p-67653_79				lncRNA	.:MSTRG.1451.1	PC-3p-125638_25	gene:pycom13g21020:mRNA:pycom13g21020
MSTRG.17067.1	PC-5p-32403_269				circRNA	circRNA222	PC-3p-125638_25	gene:pycom13g21020:mRNA:pycom13g21020
gene:pycom06g19690:MSTRG.21923.1	PC-5p-32403_269				circRNA	circRNA211	PC-3p-125638_25	gene:pycom13g21020:mRNA:pycom13g21020
MSTRG.19123.1	PC-5p-32403_269				circRNA	circRNA1088	PC-3p-125638_25	gene:pycom13g21020:mRNA:pycom13g21020
circRNA121	PC-5p-32403_269				circRNA	circRNA887	PC-3p-125638_25	gene:pycom13g21020:mRNA:pycom13g21020
circRNA887	PC-5p-93765_45				circRNA	circRNA121	PC-3p-67653_79	gene:pycom13g08330:mRNA:pycom13g08330
circRNA743	PC-5p-93765_45				lncRNA	.:MSTRG.17067.1	PC-5p-32403_269	gene:pycom15g05930:mRNA:pycom15g05930
MSTRG.4523.1	ath-miR159a_1ss21AT				lncRNA	gene:pycom06g19690:MSTRG.21923.1	PC-5p-32403_269	gene:pycom15g05930:mRNA:pycom15g05930
MSTRG.5683.1	ath-miR159a_1ss21AT				lncRNA	.:MSTRG.19123.1	PC-5p-32403_269	gene:pycom15g05930:mRNA:pycom15g05930
MSTRG.25597.3	ath-miR159a_1ss21AT				circRNA	circRNA121	PC-5p-32403_269	gene:pycom15g05930:mRNA:pycom15g05930
circRNA211	ath-miR159a_1ss21AT				circRNA	circRNA887	PC-5p-93765_45	gene:pycom16g13320:mRNA:pycom16g13320
MSTRG.16616.1	mdm-MIR10988-p3				circRNA	circRNA743	PC-5p-93765_45	gene:pycom16g13320:mRNA:pycom16g13320
MSTRG.14725.1	mdm-MIR10988-p3				lncRNA	.:MSTRG.4523.1	ath-miR159a_1ss21AT	gene:pycom06g02230:mRNA:pycom06g02230
MSTRG.14725.2	mdm-MIR10988-p3				lncRNA	.:MSTRG.5683.1	ath-miR159a_1ss21AT	gene:pycom06g02230:mRNA:pycom06g02230
MSTRG.19407.1	mdm-MIR10988-p3				lncRNA	.:MSTRG.25597.3	ath-miR159a_1ss21AT	gene:pycom06g02230:mRNA:pycom06g02230
MSTRG.4428.1	mdm-MIR10988-p3				circRNA	circRNA211	ath-miR159a_1ss21AT	gene:pycom06g02230:mRNA:pycom06g02230
MSTRG.14859.1	mdm-MIR10988-p3				lncRNA	.:MSTRG.16616.1	mdm-MIR10988-p3	gene:pycom15g01190:mRNA:pycom15g01190
MSTRG.5625.1	mdm-MIR10988-p3				lncRNA	.:MSTRG.14725.1	mdm-MIR10988-p3	gene:pycom15g01190:mRNA:pycom15g01190
MSTRG.5692.1	mdm-MIR10988-p3				lncRNA	.:MSTRG.14725.2	mdm-MIR10988-p3	gene:pycom15g01190:mRNA:pycom15g01190
MSTRG.9097.2	mdm-MIR10988-p3				lncRNA	.:MSTRG.19407.1	mdm-MIR10988-p3	gene:pycom15g01190:mRNA:pycom15g01190
MSTRG.17469.1	mdm-MIR10988-p3				lncRNA	.:MSTRG.4428.1	mdm-MIR10988-p3	gene:pycom15g01190:mRNA:pycom15g01190
MSTRG.5624.1	mdm-MIR10988-p3				lncRNA	.:MSTRG.14859.1	mdm-MIR10988-p3	gene:pycom15g01190:mRNA:pycom15g01190
MSTRG.4435.1	mdm-MIR10988-p3				lncRNA	.:MSTRG.5625.1	mdm-MIR10988-p3	gene:pycom15g01190:mRNA:pycom15g01190
MSTRG.4435.2	mdm-MIR10988-p3				lncRNA	.:MSTRG.5692.1	mdm-MIR10988-p3	gene:pycom15g01190:mRNA:pycom15g01190
MSTRG.23311.1	mdm-MIR10988-p3				lncRNA	.:MSTRG.9097.2	mdm-MIR10988-p3	gene:pycom15g01190:mRNA:pycom15g01190
MSTRG.5477.1	mdm-MIR10988-p3				lncRNA	.:MSTRG.17469.1	mdm-MIR10988-p3	gene:pycom15g01190:mRNA:pycom15g01190
MSTRG.21470.1	mdm-MIR10988-p3				lncRNA	.:MSTRG.5624.1	mdm-MIR10988-p3	gene:pycom15g01190:mRNA:pycom15g01190
circRNA887	mdm-MIR10988-p3				lncRNA	.:MSTRG.4435.1	mdm-MIR10988-p3	gene:pycom15g01190:mRNA:pycom15g01190
circRNA743	mdm-MIR10988-p3				lncRNA	.:MSTRG.4435.2	mdm-MIR10988-p3	gene:pycom15g01190:mRNA:pycom15g01190
circRNA742	mdm-MIR10988-p3				lncRNA	.:MSTRG.23311.1	mdm-MIR10988-p3	gene:pycom15g01190:mRNA:pycom15g01190
MSTRG.3137.1	mdm-MIR11010-p5				lncRNA	.:MSTRG.5477.1	mdm-MIR10988-p3	gene:pycom15g01190:mRNA:pycom15g01190
MSTRG.15331.1	mdm-MIR11010-p5				lncRNA	.:MSTRG.21470.1	mdm-MIR10988-p3	gene:pycom15g01190:mRNA:pycom15g01190
MSTRG.8305.1	mdm-MIR11010-p5				circRNA	circRNA887	mdm-MIR10988-p3	gene:pycom15g01190:mRNA:pycom15g01190
MSTRG.20435.1	mdm-MIR11010-p5				circRNA	circRNA743	mdm-MIR10988-p3	gene:pycom15g01190:mRNA:pycom15g01190
gene:pycom04g14350:MSTRG.18324.1	mdm-MIR11010-p5				circRNA	circRNA742	mdm-MIR10988-p3	gene:pycom15g01190:mRNA:pycom15g01190
circRNA222	mdm-MIR11010-p5				lncRNA	.:MSTRG.16616.1	mdm-MIR10988-p3	gene:pycom14g11350:mRNA:pycom14g11350
circRNA743	mdm-MIR11010-p5				lncRNA	.:MSTRG.14725.1	mdm-MIR10988-p3	gene:pycom14g11350:mRNA:pycom14g11350
circRNA742	mdm-MIR11010-p5				lncRNA	.:MSTRG.14725.2	mdm-MIR10988-p3	gene:pycom14g11350:mRNA:pycom14g11350
circRNA155	mdm-MIR11010-p5				lncRNA	.:MSTRG.19407.1	mdm-MIR10988-p3	gene:pycom14g11350:mRNA:pycom14g11350
MSTRG.21507.1	mdm-MIR396a-p3				lncRNA	.:MSTRG.4428.1	mdm-MIR10988-p3	gene:pycom14g11350:mRNA:pycom14g11350
gene:pycom03g02990:MSTRG.16291.1	mdm-MIR396a-p3				lncRNA	.:MSTRG.14859.1	mdm-MIR10988-p3	gene:pycom14g11350:mRNA:pycom14g11350
MSTRG.5408.1	mdm-MIR396a-p3				lncRNA	.:MSTRG.5625.1	mdm-MIR10988-p3	gene:pycom14g11350:mRNA:pycom14g11350
MSTRG.16616.1	mdm-MIR396a-p3				lncRNA	.:MSTRG.5692.1	mdm-MIR10988-p3	gene:pycom14g11350:mRNA:pycom14g11350
MSTRG.13999.3	mdm-MIR396a-p3				lncRNA	.:MSTRG.9097.2	mdm-MIR10988-p3	gene:pycom14g11350:mRNA:pycom14g11350
MSTRG.13999.1	mdm-MIR396a-p3				lncRNA	.:MSTRG.17469.1	mdm-MIR10988-p3	gene:pycom14g11350:mRNA:pycom14g11350
MSTRG.2064.2	mdm-MIR396a-p3				lncRNA	.:MSTRG.5624.1	mdm-MIR10988-p3	gene:pycom14g11350:mRNA:pycom14g11350
MSTRG.2064.1	mdm-MIR396a-p3				lncRNA	.:MSTRG.4435.1	mdm-MIR10988-p3	gene:pycom14g11350:mRNA:pycom14g11350
circRNA887	mdm-MIR396a-p3				lncRNA	.:MSTRG.4435.2	mdm-MIR10988-p3	gene:pycom14g11350:mRNA:pycom14g11350
circRNA121	mdm-MIR396a-p3				lncRNA	.:MSTRG.23311.1	mdm-MIR10988-p3	gene:pycom14g11350:mRNA:pycom14g11350
circRNA222	mdm-MIR396a-p3				lncRNA	.:MSTRG.5477.1	mdm-MIR10988-p3	gene:pycom14g11350:mRNA:pycom14g11350
circRNA211	mdm-MIR396a-p3				lncRNA	.:MSTRG.21470.1	mdm-MIR10988-p3	gene:pycom14g11350:mRNA:pycom14g11350
MSTRG.21507.1	mdm-MIR396b-p3				circRNA	circRNA887	mdm-MIR10988-p3	gene:pycom14g11350:mRNA:pycom14g11350
gene:pycom03g02990:MSTRG.16291.1	mdm-MIR396b-p3				circRNA	circRNA743	mdm-MIR10988-p3	gene:pycom14g11350:mRNA:pycom14g11350
MSTRG.5408.1	mdm-MIR396b-p3				circRNA	circRNA742	mdm-MIR10988-p3	gene:pycom14g11350:mRNA:pycom14g11350
MSTRG.16616.1	mdm-MIR396b-p3				lncRNA	.:MSTRG.16616.1	mdm-MIR10988-p3	gene:pycom03g19680:mRNA:pycom03g19680
MSTRG.2064.2	mdm-MIR396b-p3				lncRNA	.:MSTRG.14725.1	mdm-MIR10988-p3	gene:pycom03g19680:mRNA:pycom03g19680
MSTRG.13999.1	mdm-MIR396b-p3				lncRNA	.:MSTRG.14725.2	mdm-MIR10988-p3	gene:pycom03g19680:mRNA:pycom03g19680
MSTRG.13999.3	mdm-MIR396b-p3				lncRNA	.:MSTRG.19407.1	mdm-MIR10988-p3	gene:pycom03g19680:mRNA:pycom03g19680
MSTRG.2064.1	mdm-MIR396b-p3				lncRNA	.:MSTRG.4428.1	mdm-MIR10988-p3	gene:pycom03g19680:mRNA:pycom03g19680
circRNA887	mdm-MIR396b-p3				lncRNA	.:MSTRG.14859.1	mdm-MIR10988-p3	gene:pycom03g19680:mRNA:pycom03g19680
circRNA121	mdm-MIR396b-p3				lncRNA	.:MSTRG.5625.1	mdm-MIR10988-p3	gene:pycom03g19680:mRNA:pycom03g19680
circRNA222	mdm-MIR396b-p3				lncRNA	.:MSTRG.5692.1	mdm-MIR10988-p3	gene:pycom03g19680:mRNA:pycom03g19680
circRNA211	mdm-MIR396b-p3				lncRNA	.:MSTRG.9097.2	mdm-MIR10988-p3	gene:pycom03g19680:mRNA:pycom03g19680
circRNA222	mdm-miR10986				lncRNA	.:MSTRG.17469.1	mdm-MIR10988-p3	gene:pycom03g19680:mRNA:pycom03g19680
gene:pycom01g16420:MSTRG.820.1	mdm-miR159d				lncRNA	.:MSTRG.5624.1	mdm-MIR10988-p3	gene:pycom03g19680:mRNA:pycom03g19680
gene:pycom06g19690:MSTRG.21923.1	mdm-miR159d				lncRNA	.:MSTRG.4435.1	mdm-MIR10988-p3	gene:pycom03g19680:mRNA:pycom03g19680
MSTRG.7606.1	mdm-miR159d				lncRNA	.:MSTRG.4435.2	mdm-MIR10988-p3	gene:pycom03g19680:mRNA:pycom03g19680
circRNA121	mdm-miR159d				lncRNA	.:MSTRG.23311.1	mdm-MIR10988-p3	gene:pycom03g19680:mRNA:pycom03g19680
circRNA222	mdm-miR159d				lncRNA	.:MSTRG.5477.1	mdm-MIR10988-p3	gene:pycom03g19680:mRNA:pycom03g19680
MSTRG.4575.1	mdm-miR162a				lncRNA	.:MSTRG.21470.1	mdm-MIR10988-p3	gene:pycom03g19680:mRNA:pycom03g19680
circRNA259	mdm-miR162a				circRNA	circRNA887	mdm-MIR10988-p3	gene:pycom03g19680:mRNA:pycom03g19680
circRNA121	mdm-miR162a				circRNA	circRNA743	mdm-MIR10988-p3	gene:pycom03g19680:mRNA:pycom03g19680
circRNA211	mdm-miR162a				circRNA	circRNA742	mdm-MIR10988-p3	gene:pycom03g19680:mRNA:pycom03g19680
gene:pycom13g08920:MSTRG.6790.1	PC-3p-59336_98				lncRNA	.:MSTRG.16616.1	mdm-MIR10988-p3	gene:pycom13g15990:mRNA:pycom13g15990
circRNA772	PC-3p-59336_98				lncRNA	.:MSTRG.14725.1	mdm-MIR10988-p3	gene:pycom13g15990:mRNA:pycom13g15990
MSTRG.25553.1	PC-3p-59718_97				lncRNA	.:MSTRG.14725.2	mdm-MIR10988-p3	gene:pycom13g15990:mRNA:pycom13g15990
gene:pycom13g10070:MSTRG.6865.1	PC-3p-59718_97				lncRNA	.:MSTRG.19407.1	mdm-MIR10988-p3	gene:pycom13g15990:mRNA:pycom13g15990
MSTRG.18934.1	PC-3p-59718_97				lncRNA	.:MSTRG.4428.1	mdm-MIR10988-p3	gene:pycom13g15990:mRNA:pycom13g15990
gene:pycom03g13240:MSTRG.16863.1	PC-3p-59718_97				lncRNA	.:MSTRG.14859.1	mdm-MIR10988-p3	gene:pycom13g15990:mRNA:pycom13g15990
gene:pycom16g02450:MSTRG.11528.1	PC-3p-59718_97				lncRNA	.:MSTRG.5625.1	mdm-MIR10988-p3	gene:pycom13g15990:mRNA:pycom13g15990
gene:pycom16g02450:MSTRG.11527.1	PC-3p-59718_97				lncRNA	.:MSTRG.5692.1	mdm-MIR10988-p3	gene:pycom13g15990:mRNA:pycom13g15990
MSTRG.20518.1	PC-3p-59718_97				lncRNA	.:MSTRG.9097.2	mdm-MIR10988-p3	gene:pycom13g15990:mRNA:pycom13g15990
gene:pycom04g14350:MSTRG.18324.1	PC-3p-59718_97				lncRNA	.:MSTRG.17469.1	mdm-MIR10988-p3	gene:pycom13g15990:mRNA:pycom13g15990
MSTRG.9234.1	PC-3p-59718_97				lncRNA	.:MSTRG.5624.1	mdm-MIR10988-p3	gene:pycom13g15990:mRNA:pycom13g15990
MSTRG.7931.1	PC-3p-59718_97				lncRNA	.:MSTRG.4435.1	mdm-MIR10988-p3	gene:pycom13g15990:mRNA:pycom13g15990
gene:pycom2132g00050:MSTRG.26861.1	PC-3p-59718_97				lncRNA	.:MSTRG.4435.2	mdm-MIR10988-p3	gene:pycom13g15990:mRNA:pycom13g15990
gene:pycom15g28410:MSTRG.10715.1	PC-3p-59718_97				lncRNA	.:MSTRG.23311.1	mdm-MIR10988-p3	gene:pycom13g15990:mRNA:pycom13g15990
circRNA772	PC-3p-59718_97				lncRNA	.:MSTRG.5477.1	mdm-MIR10988-p3	gene:pycom13g15990:mRNA:pycom13g15990
circRNA194	PC-3p-59718_97				lncRNA	.:MSTRG.21470.1	mdm-MIR10988-p3	gene:pycom13g15990:mRNA:pycom13g15990
circRNA155	PC-3p-59718_97				circRNA	circRNA887	mdm-MIR10988-p3	gene:pycom13g15990:mRNA:pycom13g15990
circRNA222	PC-3p-59718_97				circRNA	circRNA743	mdm-MIR10988-p3	gene:pycom13g15990:mRNA:pycom13g15990
circRNA303	PC-3p-59718_97				circRNA	circRNA742	mdm-MIR10988-p3	gene:pycom13g15990:mRNA:pycom13g15990
circRNA835	PC-3p-59718_97				lncRNA	.:MSTRG.3137.1	mdm-MIR11010-p5	gene:pycom16g01320:mRNA:pycom16g01320
circRNA103	PC-3p-59718_97				lncRNA	.:MSTRG.15331.1	mdm-MIR11010-p5	gene:pycom16g01320:mRNA:pycom16g01320
MSTRG.18234.1	PC-3p-6500_2156				lncRNA	.:MSTRG.8305.1	mdm-MIR11010-p5	gene:pycom16g01320:mRNA:pycom16g01320
circRNA222	PC-3p-6500_2156				lncRNA	.:MSTRG.20435.1	mdm-MIR11010-p5	gene:pycom16g01320:mRNA:pycom16g01320
circRNA835	PC-5p-32403_269				lncRNA	gene:pycom04g14350:MSTRG.18324.1	mdm-MIR11010-p5	gene:pycom16g01320:mRNA:pycom16g01320
circRNA303	PC-5p-32403_269				circRNA	circRNA222	mdm-MIR11010-p5	gene:pycom16g01320:mRNA:pycom16g01320
MSTRG.23138.1	PC-5p-94111_44				circRNA	circRNA743	mdm-MIR11010-p5	gene:pycom16g01320:mRNA:pycom16g01320
MSTRG.25919.1	PC-5p-94111_44				circRNA	circRNA742	mdm-MIR11010-p5	gene:pycom16g01320:mRNA:pycom16g01320
MSTRG.26670.1	PC-5p-94111_44				circRNA	circRNA155	mdm-MIR11010-p5	gene:pycom16g01320:mRNA:pycom16g01320
MSTRG.25748.1	PC-5p-94111_44				lncRNA	.:MSTRG.3137.1	mdm-MIR11010-p5	gene:pycom10g15530:mRNA:pycom10g15530
gene:pycom15g25330:MSTRG.10552.1	PC-5p-94111_44				lncRNA	.:MSTRG.15331.1	mdm-MIR11010-p5	gene:pycom10g15530:mRNA:pycom10g15530
circRNA306	ath-miR159a_1ss21AT				lncRNA	.:MSTRG.8305.1	mdm-MIR11010-p5	gene:pycom10g15530:mRNA:pycom10g15530
MSTRG.9156.1	csi-miR482a-3p				lncRNA	.:MSTRG.20435.1	mdm-MIR11010-p5	gene:pycom10g15530:mRNA:pycom10g15530
MSTRG.7107.1	csi-miR482a-3p				lncRNA	gene:pycom04g14350:MSTRG.18324.1	mdm-MIR11010-p5	gene:pycom10g15530:mRNA:pycom10g15530
circRNA164	lja-MIR168-p3				circRNA	circRNA222	mdm-MIR11010-p5	gene:pycom10g15530:mRNA:pycom10g15530
circRNA835	mdm-MIR10988-p3				circRNA	circRNA743	mdm-MIR11010-p5	gene:pycom10g15530:mRNA:pycom10g15530
circRNA218	mdm-MIR10988-p3				circRNA	circRNA742	mdm-MIR11010-p5	gene:pycom10g15530:mRNA:pycom10g15530
circRNA303	mdm-MIR10988-p3				circRNA	circRNA155	mdm-MIR11010-p5	gene:pycom10g15530:mRNA:pycom10g15530
MSTRG.19456.1	mdm-MIR11010-p5				lncRNA	.:MSTRG.21507.1	mdm-MIR396a-p3	gene:pycom13g21020:mRNA:pycom13g21020
MSTRG.1021.1	mdm-MIR11010-p5				lncRNA	gene:pycom03g02990:MSTRG.16291.1	mdm-MIR396a-p3	gene:pycom13g21020:mRNA:pycom13g21020
MSTRG.13855.6	mdm-MIR11010-p5				lncRNA	.:MSTRG.5408.1	mdm-MIR396a-p3	gene:pycom13g21020:mRNA:pycom13g21020
circRNA303	mdm-MIR11010-p5				lncRNA	.:MSTRG.16616.1	mdm-MIR396a-p3	gene:pycom13g21020:mRNA:pycom13g21020
circRNA772	mdm-MIR11010-p5				lncRNA	.:MSTRG.13999.3	mdm-MIR396a-p3	gene:pycom13g21020:mRNA:pycom13g21020
circRNA158	mdm-MIR11010-p5				lncRNA	.:MSTRG.13999.1	mdm-MIR396a-p3	gene:pycom13g21020:mRNA:pycom13g21020
circRNA194	mdm-MIR11010-p5				lncRNA	.:MSTRG.2064.2	mdm-MIR396a-p3	gene:pycom13g21020:mRNA:pycom13g21020
circRNA833	mdm-MIR11010-p5				lncRNA	.:MSTRG.2064.1	mdm-MIR396a-p3	gene:pycom13g21020:mRNA:pycom13g21020
circRNA835	mdm-MIR11010-p5				circRNA	circRNA887	mdm-MIR396a-p3	gene:pycom13g21020:mRNA:pycom13g21020
circRNA727	mdm-MIR11010-p5				circRNA	circRNA121	mdm-MIR396a-p3	gene:pycom13g21020:mRNA:pycom13g21020
circRNA303	mdm-MIR396a-p3				circRNA	circRNA222	mdm-MIR396a-p3	gene:pycom13g21020:mRNA:pycom13g21020
circRNA303	mdm-MIR396b-p3				circRNA	circRNA211	mdm-MIR396a-p3	gene:pycom13g21020:mRNA:pycom13g21020
MSTRG.19123.1	mdm-miR159a				lncRNA	.:MSTRG.21507.1	mdm-MIR396b-p3	gene:pycom13g21020:mRNA:pycom13g21020
MSTRG.21940.1	mdm-miR159a				lncRNA	gene:pycom03g02990:MSTRG.16291.1	mdm-MIR396b-p3	gene:pycom13g21020:mRNA:pycom13g21020
gene:pycom06g19690:MSTRG.21923.1	mdm-miR159a				lncRNA	.:MSTRG.5408.1	mdm-MIR396b-p3	gene:pycom13g21020:mRNA:pycom13g21020
MSTRG.25597.3	mdm-miR159a				lncRNA	.:MSTRG.16616.1	mdm-MIR396b-p3	gene:pycom13g21020:mRNA:pycom13g21020
MSTRG.20858.1	mdm-miR159a				lncRNA	.:MSTRG.2064.2	mdm-MIR396b-p3	gene:pycom13g21020:mRNA:pycom13g21020
circRNA222	mdm-miR159a				lncRNA	.:MSTRG.13999.1	mdm-MIR396b-p3	gene:pycom13g21020:mRNA:pycom13g21020
circRNA835	mdm-miR159a				lncRNA	.:MSTRG.13999.3	mdm-MIR396b-p3	gene:pycom13g21020:mRNA:pycom13g21020
circRNA303	mdm-miR159a				lncRNA	.:MSTRG.2064.1	mdm-MIR396b-p3	gene:pycom13g21020:mRNA:pycom13g21020
MSTRG.26824.1	mdm-miR159d				circRNA	circRNA887	mdm-MIR396b-p3	gene:pycom13g21020:mRNA:pycom13g21020
circRNA303	mdm-miR159d				circRNA	circRNA121	mdm-MIR396b-p3	gene:pycom13g21020:mRNA:pycom13g21020
circRNA303	mdm-miR162a				circRNA	circRNA222	mdm-MIR396b-p3	gene:pycom13g21020:mRNA:pycom13g21020
circRNA835	mdm-miR162a				circRNA	circRNA211	mdm-MIR396b-p3	gene:pycom13g21020:mRNA:pycom13g21020
MSTRG.8305.1	mdm-miR408a				circRNA	circRNA222	mdm-miR10986	gene:pycom04g11810:mRNA:pycom04g11810
MSTRG.26819.1	mdm-miR408a				lncRNA	gene:pycom01g16420:MSTRG.820.1	mdm-miR159d	gene:pycom12g01330:mRNA:pycom12g01330
PC-3p-125638_25	pycom05g31080				lncRNA	gene:pycom06g19690:MSTRG.21923.1	mdm-miR159d	gene:pycom12g01330:mRNA:pycom12g01330
PC-3p-125638_25	pycom13g21020				lncRNA	.:MSTRG.7606.1	mdm-miR159d	gene:pycom12g01330:mRNA:pycom12g01330
PC-3p-67653_79	pycom13g08330				circRNA	circRNA121	mdm-miR159d	gene:pycom12g01330:mRNA:pycom12g01330
PC-5p-32403_269	pycom15g05930				circRNA	circRNA222	mdm-miR159d	gene:pycom12g01330:mRNA:pycom12g01330
PC-5p-93765_45	pycom16g13320				lncRNA	.:MSTRG.4575.1	mdm-miR162a	gene:pycom16g23630:mRNA:pycom16g23630
ath-miR159a_1ss21AT	pycom06g02230				circRNA	circRNA259	mdm-miR162a	gene:pycom16g23630:mRNA:pycom16g23630
mdm-MIR10988-p3	pycom15g01190				circRNA	circRNA121	mdm-miR162a	gene:pycom16g23630:mRNA:pycom16g23630
mdm-MIR10988-p3	pycom14g11350				circRNA	circRNA211	mdm-miR162a	gene:pycom16g23630:mRNA:pycom16g23630
mdm-MIR10988-p3	pycom03g19680				lncRNA	.:MSTRG.4575.1	mdm-miR162a	gene:pycom16g23640:mRNA:pycom16g23640
mdm-MIR10988-p3	pycom13g15990				circRNA	circRNA259	mdm-miR162a	gene:pycom16g23640:mRNA:pycom16g23640
mdm-MIR11010-p5	pycom16g01320				circRNA	circRNA121	mdm-miR162a	gene:pycom16g23640:mRNA:pycom16g23640
mdm-MIR11010-p5	pycom10g15530				circRNA	circRNA211	mdm-miR162a	gene:pycom16g23640:mRNA:pycom16g23640
mdm-MIR396a-p3	pycom13g21020				lncRNA	gene:pycom13g08920:MSTRG.6790.1	PC-3p-59336_98	gene:pycom12g05820:mRNA:pycom12g05820
mdm-MIR396b-p3	pycom13g21020				circRNA	circRNA772	PC-3p-59336_98	gene:pycom12g05820:mRNA:pycom12g05820
mdm-miR10986	pycom04g11810				lncRNA	gene:pycom13g08920:MSTRG.6790.1	PC-3p-59336_98	gene:pycom05g15460:mRNA:pycom05g15460
mdm-miR159d	pycom12g01330				circRNA	circRNA772	PC-3p-59336_98	gene:pycom05g15460:mRNA:pycom05g15460
mdm-miR162a	pycom16g23630				lncRNA	.:MSTRG.25553.1	PC-3p-59718_97	gene:pycom10g23560:mRNA:pycom10g23560
mdm-miR162a	pycom16g23640				lncRNA	gene:pycom13g10070:MSTRG.6865.1	PC-3p-59718_97	gene:pycom10g23560:mRNA:pycom10g23560
PC-3p-59336_98	pycom12g05820				lncRNA	.:MSTRG.18934.1	PC-3p-59718_97	gene:pycom10g23560:mRNA:pycom10g23560
PC-3p-59336_98	pycom05g15460				lncRNA	gene:pycom03g13240:MSTRG.16863.1	PC-3p-59718_97	gene:pycom10g23560:mRNA:pycom10g23560
PC-3p-59718_97	pycom10g23560				lncRNA	gene:pycom16g02450:MSTRG.11528.1	PC-3p-59718_97	gene:pycom10g23560:mRNA:pycom10g23560
PC-3p-59718_97	pycom14g05040				lncRNA	gene:pycom16g02450:MSTRG.11527.1	PC-3p-59718_97	gene:pycom10g23560:mRNA:pycom10g23560
PC-3p-59718_97	pycom12g05820				lncRNA	.:MSTRG.20518.1	PC-3p-59718_97	gene:pycom10g23560:mRNA:pycom10g23560
PC-3p-59718_97	pycom13g08330				lncRNA	gene:pycom04g14350:MSTRG.18324.1	PC-3p-59718_97	gene:pycom10g23560:mRNA:pycom10g23560
PC-3p-59718_97	pycom05g15460				lncRNA	.:MSTRG.9234.1	PC-3p-59718_97	gene:pycom10g23560:mRNA:pycom10g23560
PC-3p-59718_97	pycom03g05290				lncRNA	.:MSTRG.7931.1	PC-3p-59718_97	gene:pycom10g23560:mRNA:pycom10g23560
PC-3p-6500_2156	pycom11g12680				lncRNA	gene:pycom2132g00050:MSTRG.26861.1	PC-3p-59718_97	gene:pycom10g23560:mRNA:pycom10g23560
PC-3p-6500_2156	pycom03g04180				lncRNA	gene:pycom15g28410:MSTRG.10715.1	PC-3p-59718_97	gene:pycom10g23560:mRNA:pycom10g23560
PC-5p-94111_44	pycom05g15460				circRNA	circRNA772	PC-3p-59718_97	gene:pycom10g23560:mRNA:pycom10g23560
ath-miR159a_1ss21AT	pycom06g14420				circRNA	circRNA194	PC-3p-59718_97	gene:pycom10g23560:mRNA:pycom10g23560
csi-miR482a-3p	pycom16g01320				circRNA	circRNA155	PC-3p-59718_97	gene:pycom10g23560:mRNA:pycom10g23560
lja-MIR168-p3	pycom14g05880				circRNA	circRNA222	PC-3p-59718_97	gene:pycom10g23560:mRNA:pycom10g23560
mdm-MIR396a-p3	pycom08g17760				circRNA	circRNA303	PC-3p-59718_97	gene:pycom10g23560:mRNA:pycom10g23560
mdm-MIR396b-p3	pycom08g17760				circRNA	circRNA835	PC-3p-59718_97	gene:pycom10g23560:mRNA:pycom10g23560
mdm-miR159a	pycom06g14420				circRNA	circRNA103	PC-3p-59718_97	gene:pycom10g23560:mRNA:pycom10g23560
mdm-miR159a	pycom06g11310				lncRNA	.:MSTRG.25553.1	PC-3p-59718_97	gene:pycom14g05040:mRNA:pycom14g05040
mdm-miR159a	pycom12g01330				lncRNA	gene:pycom13g10070:MSTRG.6865.1	PC-3p-59718_97	gene:pycom14g05040:mRNA:pycom14g05040
mdm-miR408a	pycom06g08750				lncRNA	.:MSTRG.18934.1	PC-3p-59718_97	gene:pycom14g05040:mRNA:pycom14g05040
					lncRNA	gene:pycom03g13240:MSTRG.16863.1	PC-3p-59718_97	gene:pycom14g05040:mRNA:pycom14g05040
					lncRNA	gene:pycom16g02450:MSTRG.11528.1	PC-3p-59718_97	gene:pycom14g05040:mRNA:pycom14g05040
					lncRNA	gene:pycom16g02450:MSTRG.11527.1	PC-3p-59718_97	gene:pycom14g05040:mRNA:pycom14g05040
					lncRNA	.:MSTRG.20518.1	PC-3p-59718_97	gene:pycom14g05040:mRNA:pycom14g05040
					lncRNA	gene:pycom04g14350:MSTRG.18324.1	PC-3p-59718_97	gene:pycom14g05040:mRNA:pycom14g05040
					lncRNA	.:MSTRG.9234.1	PC-3p-59718_97	gene:pycom14g05040:mRNA:pycom14g05040
					lncRNA	.:MSTRG.7931.1	PC-3p-59718_97	gene:pycom14g05040:mRNA:pycom14g05040
					lncRNA	gene:pycom2132g00050:MSTRG.26861.1	PC-3p-59718_97	gene:pycom14g05040:mRNA:pycom14g05040
					lncRNA	gene:pycom15g28410:MSTRG.10715.1	PC-3p-59718_97	gene:pycom14g05040:mRNA:pycom14g05040
					circRNA	circRNA772	PC-3p-59718_97	gene:pycom14g05040:mRNA:pycom14g05040
					circRNA	circRNA194	PC-3p-59718_97	gene:pycom14g05040:mRNA:pycom14g05040
					circRNA	circRNA155	PC-3p-59718_97	gene:pycom14g05040:mRNA:pycom14g05040
					circRNA	circRNA222	PC-3p-59718_97	gene:pycom14g05040:mRNA:pycom14g05040
					circRNA	circRNA303	PC-3p-59718_97	gene:pycom14g05040:mRNA:pycom14g05040
					circRNA	circRNA835	PC-3p-59718_97	gene:pycom14g05040:mRNA:pycom14g05040
					circRNA	circRNA103	PC-3p-59718_97	gene:pycom14g05040:mRNA:pycom14g05040
					lncRNA	.:MSTRG.25553.1	PC-3p-59718_97	gene:pycom12g05820:mRNA:pycom12g05820
					lncRNA	gene:pycom13g10070:MSTRG.6865.1	PC-3p-59718_97	gene:pycom12g05820:mRNA:pycom12g05820
					lncRNA	.:MSTRG.18934.1	PC-3p-59718_97	gene:pycom12g05820:mRNA:pycom12g05820
					lncRNA	gene:pycom03g13240:MSTRG.16863.1	PC-3p-59718_97	gene:pycom12g05820:mRNA:pycom12g05820
					lncRNA	gene:pycom16g02450:MSTRG.11528.1	PC-3p-59718_97	gene:pycom12g05820:mRNA:pycom12g05820
					lncRNA	gene:pycom16g02450:MSTRG.11527.1	PC-3p-59718_97	gene:pycom12g05820:mRNA:pycom12g05820
					lncRNA	.:MSTRG.20518.1	PC-3p-59718_97	gene:pycom12g05820:mRNA:pycom12g05820
					lncRNA	gene:pycom04g14350:MSTRG.18324.1	PC-3p-59718_97	gene:pycom12g05820:mRNA:pycom12g05820
					lncRNA	.:MSTRG.9234.1	PC-3p-59718_97	gene:pycom12g05820:mRNA:pycom12g05820
					lncRNA	.:MSTRG.7931.1	PC-3p-59718_97	gene:pycom12g05820:mRNA:pycom12g05820
					lncRNA	gene:pycom2132g00050:MSTRG.26861.1	PC-3p-59718_97	gene:pycom12g05820:mRNA:pycom12g05820
					lncRNA	gene:pycom15g28410:MSTRG.10715.1	PC-3p-59718_97	gene:pycom12g05820:mRNA:pycom12g05820
					circRNA	circRNA772	PC-3p-59718_97	gene:pycom12g05820:mRNA:pycom12g05820
					circRNA	circRNA194	PC-3p-59718_97	gene:pycom12g05820:mRNA:pycom12g05820
					circRNA	circRNA155	PC-3p-59718_97	gene:pycom12g05820:mRNA:pycom12g05820
					circRNA	circRNA222	PC-3p-59718_97	gene:pycom12g05820:mRNA:pycom12g05820
					circRNA	circRNA303	PC-3p-59718_97	gene:pycom12g05820:mRNA:pycom12g05820
					circRNA	circRNA835	PC-3p-59718_97	gene:pycom12g05820:mRNA:pycom12g05820
					circRNA	circRNA103	PC-3p-59718_97	gene:pycom12g05820:mRNA:pycom12g05820
					lncRNA	.:MSTRG.25553.1	PC-3p-59718_97	gene:pycom13g08330:mRNA:pycom13g08330
					lncRNA	gene:pycom13g10070:MSTRG.6865.1	PC-3p-59718_97	gene:pycom13g08330:mRNA:pycom13g08330
					lncRNA	.:MSTRG.18934.1	PC-3p-59718_97	gene:pycom13g08330:mRNA:pycom13g08330
					lncRNA	gene:pycom03g13240:MSTRG.16863.1	PC-3p-59718_97	gene:pycom13g08330:mRNA:pycom13g08330
					lncRNA	gene:pycom16g02450:MSTRG.11528.1	PC-3p-59718_97	gene:pycom13g08330:mRNA:pycom13g08330
					lncRNA	gene:pycom16g02450:MSTRG.11527.1	PC-3p-59718_97	gene:pycom13g08330:mRNA:pycom13g08330
					lncRNA	.:MSTRG.20518.1	PC-3p-59718_97	gene:pycom13g08330:mRNA:pycom13g08330
					lncRNA	gene:pycom04g14350:MSTRG.18324.1	PC-3p-59718_97	gene:pycom13g08330:mRNA:pycom13g08330
					lncRNA	.:MSTRG.9234.1	PC-3p-59718_97	gene:pycom13g08330:mRNA:pycom13g08330
					lncRNA	.:MSTRG.7931.1	PC-3p-59718_97	gene:pycom13g08330:mRNA:pycom13g08330
					lncRNA	gene:pycom2132g00050:MSTRG.26861.1	PC-3p-59718_97	gene:pycom13g08330:mRNA:pycom13g08330
					lncRNA	gene:pycom15g28410:MSTRG.10715.1	PC-3p-59718_97	gene:pycom13g08330:mRNA:pycom13g08330
					circRNA	circRNA772	PC-3p-59718_97	gene:pycom13g08330:mRNA:pycom13g08330
					circRNA	circRNA194	PC-3p-59718_97	gene:pycom13g08330:mRNA:pycom13g08330
					circRNA	circRNA155	PC-3p-59718_97	gene:pycom13g08330:mRNA:pycom13g08330
					circRNA	circRNA222	PC-3p-59718_97	gene:pycom13g08330:mRNA:pycom13g08330
					circRNA	circRNA303	PC-3p-59718_97	gene:pycom13g08330:mRNA:pycom13g08330
					circRNA	circRNA835	PC-3p-59718_97	gene:pycom13g08330:mRNA:pycom13g08330
					circRNA	circRNA103	PC-3p-59718_97	gene:pycom13g08330:mRNA:pycom13g08330
					lncRNA	.:MSTRG.25553.1	PC-3p-59718_97	gene:pycom05g15460:mRNA:pycom05g15460
					lncRNA	gene:pycom13g10070:MSTRG.6865.1	PC-3p-59718_97	gene:pycom05g15460:mRNA:pycom05g15460
					lncRNA	.:MSTRG.18934.1	PC-3p-59718_97	gene:pycom05g15460:mRNA:pycom05g15460
					lncRNA	gene:pycom03g13240:MSTRG.16863.1	PC-3p-59718_97	gene:pycom05g15460:mRNA:pycom05g15460
					lncRNA	gene:pycom16g02450:MSTRG.11528.1	PC-3p-59718_97	gene:pycom05g15460:mRNA:pycom05g15460
					lncRNA	gene:pycom16g02450:MSTRG.11527.1	PC-3p-59718_97	gene:pycom05g15460:mRNA:pycom05g15460
					lncRNA	.:MSTRG.20518.1	PC-3p-59718_97	gene:pycom05g15460:mRNA:pycom05g15460
					lncRNA	gene:pycom04g14350:MSTRG.18324.1	PC-3p-59718_97	gene:pycom05g15460:mRNA:pycom05g15460
					lncRNA	.:MSTRG.9234.1	PC-3p-59718_97	gene:pycom05g15460:mRNA:pycom05g15460
					lncRNA	.:MSTRG.7931.1	PC-3p-59718_97	gene:pycom05g15460:mRNA:pycom05g15460
					lncRNA	gene:pycom2132g00050:MSTRG.26861.1	PC-3p-59718_97	gene:pycom05g15460:mRNA:pycom05g15460
					lncRNA	gene:pycom15g28410:MSTRG.10715.1	PC-3p-59718_97	gene:pycom05g15460:mRNA:pycom05g15460
					circRNA	circRNA772	PC-3p-59718_97	gene:pycom05g15460:mRNA:pycom05g15460
					circRNA	circRNA194	PC-3p-59718_97	gene:pycom05g15460:mRNA:pycom05g15460
					circRNA	circRNA155	PC-3p-59718_97	gene:pycom05g15460:mRNA:pycom05g15460
					circRNA	circRNA222	PC-3p-59718_97	gene:pycom05g15460:mRNA:pycom05g15460
					circRNA	circRNA303	PC-3p-59718_97	gene:pycom05g15460:mRNA:pycom05g15460
					circRNA	circRNA835	PC-3p-59718_97	gene:pycom05g15460:mRNA:pycom05g15460
					circRNA	circRNA103	PC-3p-59718_97	gene:pycom05g15460:mRNA:pycom05g15460
					lncRNA	.:MSTRG.25553.1	PC-3p-59718_97	gene:pycom03g05290:mRNA:pycom03g05290
					lncRNA	gene:pycom13g10070:MSTRG.6865.1	PC-3p-59718_97	gene:pycom03g05290:mRNA:pycom03g05290
					lncRNA	.:MSTRG.18934.1	PC-3p-59718_97	gene:pycom03g05290:mRNA:pycom03g05290
					lncRNA	gene:pycom03g13240:MSTRG.16863.1	PC-3p-59718_97	gene:pycom03g05290:mRNA:pycom03g05290
					lncRNA	gene:pycom16g02450:MSTRG.11528.1	PC-3p-59718_97	gene:pycom03g05290:mRNA:pycom03g05290
					lncRNA	gene:pycom16g02450:MSTRG.11527.1	PC-3p-59718_97	gene:pycom03g05290:mRNA:pycom03g05290
					lncRNA	.:MSTRG.20518.1	PC-3p-59718_97	gene:pycom03g05290:mRNA:pycom03g05290
					lncRNA	gene:pycom04g14350:MSTRG.18324.1	PC-3p-59718_97	gene:pycom03g05290:mRNA:pycom03g05290
					lncRNA	.:MSTRG.9234.1	PC-3p-59718_97	gene:pycom03g05290:mRNA:pycom03g05290
					lncRNA	.:MSTRG.7931.1	PC-3p-59718_97	gene:pycom03g05290:mRNA:pycom03g05290
					lncRNA	gene:pycom2132g00050:MSTRG.26861.1	PC-3p-59718_97	gene:pycom03g05290:mRNA:pycom03g05290
					lncRNA	gene:pycom15g28410:MSTRG.10715.1	PC-3p-59718_97	gene:pycom03g05290:mRNA:pycom03g05290
					circRNA	circRNA772	PC-3p-59718_97	gene:pycom03g05290:mRNA:pycom03g05290
					circRNA	circRNA194	PC-3p-59718_97	gene:pycom03g05290:mRNA:pycom03g05290
					circRNA	circRNA155	PC-3p-59718_97	gene:pycom03g05290:mRNA:pycom03g05290
					circRNA	circRNA222	PC-3p-59718_97	gene:pycom03g05290:mRNA:pycom03g05290
					circRNA	circRNA303	PC-3p-59718_97	gene:pycom03g05290:mRNA:pycom03g05290
					circRNA	circRNA835	PC-3p-59718_97	gene:pycom03g05290:mRNA:pycom03g05290
					circRNA	circRNA103	PC-3p-59718_97	gene:pycom03g05290:mRNA:pycom03g05290
					lncRNA	.:MSTRG.18234.1	PC-3p-6500_2156	gene:pycom11g12680:mRNA:pycom11g12680
					circRNA	circRNA222	PC-3p-6500_2156	gene:pycom11g12680:mRNA:pycom11g12680
					lncRNA	.:MSTRG.18234.1	PC-3p-6500_2156	gene:pycom03g04180:mRNA:pycom03g04180
					circRNA	circRNA222	PC-3p-6500_2156	gene:pycom03g04180:mRNA:pycom03g04180
					circRNA	circRNA835	PC-5p-32403_269	gene:pycom15g05930:mRNA:pycom15g05930
					circRNA	circRNA303	PC-5p-32403_269	gene:pycom15g05930:mRNA:pycom15g05930
					lncRNA	.:MSTRG.23138.1	PC-5p-94111_44	gene:pycom05g15460:mRNA:pycom05g15460
					lncRNA	.:MSTRG.25919.1	PC-5p-94111_44	gene:pycom05g15460:mRNA:pycom05g15460
					lncRNA	.:MSTRG.26670.1	PC-5p-94111_44	gene:pycom05g15460:mRNA:pycom05g15460
					lncRNA	.:MSTRG.25748.1	PC-5p-94111_44	gene:pycom05g15460:mRNA:pycom05g15460
					lncRNA	gene:pycom15g25330:MSTRG.10552.1	PC-5p-94111_44	gene:pycom05g15460:mRNA:pycom05g15460
					lncRNA	.:MSTRG.4523.1	ath-miR159a_1ss21AT	gene:pycom06g14420:mRNA:pycom06g14420
					lncRNA	.:MSTRG.5683.1	ath-miR159a_1ss21AT	gene:pycom06g14420:mRNA:pycom06g14420
					lncRNA	.:MSTRG.25597.3	ath-miR159a_1ss21AT	gene:pycom06g14420:mRNA:pycom06g14420
					circRNA	circRNA306	ath-miR159a_1ss21AT	gene:pycom06g14420:mRNA:pycom06g14420
					circRNA	circRNA306	ath-miR159a_1ss21AT	gene:pycom06g02230:mRNA:pycom06g02230
					lncRNA	.:MSTRG.9156.1	csi-miR482a-3p	gene:pycom16g01320:mRNA:pycom16g01320
					lncRNA	.:MSTRG.7107.1	csi-miR482a-3p	gene:pycom16g01320:mRNA:pycom16g01320
					circRNA	circRNA164	lja-MIR168-p3	gene:pycom14g05880:mRNA:pycom14g05880
					circRNA	circRNA835	mdm-MIR10988-p3	gene:pycom15g01190:mRNA:pycom15g01190
					circRNA	circRNA218	mdm-MIR10988-p3	gene:pycom15g01190:mRNA:pycom15g01190
					circRNA	circRNA303	mdm-MIR10988-p3	gene:pycom15g01190:mRNA:pycom15g01190
					circRNA	circRNA835	mdm-MIR10988-p3	gene:pycom03g19680:mRNA:pycom03g19680
					circRNA	circRNA218	mdm-MIR10988-p3	gene:pycom03g19680:mRNA:pycom03g19680
					circRNA	circRNA303	mdm-MIR10988-p3	gene:pycom03g19680:mRNA:pycom03g19680
					circRNA	circRNA835	mdm-MIR10988-p3	gene:pycom13g15990:mRNA:pycom13g15990
					circRNA	circRNA218	mdm-MIR10988-p3	gene:pycom13g15990:mRNA:pycom13g15990
					circRNA	circRNA303	mdm-MIR10988-p3	gene:pycom13g15990:mRNA:pycom13g15990
					lncRNA	.:MSTRG.19456.1	mdm-MIR11010-p5	gene:pycom16g01320:mRNA:pycom16g01320
					lncRNA	.:MSTRG.1021.1	mdm-MIR11010-p5	gene:pycom16g01320:mRNA:pycom16g01320
					lncRNA	.:MSTRG.13855.6	mdm-MIR11010-p5	gene:pycom16g01320:mRNA:pycom16g01320
					circRNA	circRNA303	mdm-MIR11010-p5	gene:pycom16g01320:mRNA:pycom16g01320
					circRNA	circRNA772	mdm-MIR11010-p5	gene:pycom16g01320:mRNA:pycom16g01320
					circRNA	circRNA158	mdm-MIR11010-p5	gene:pycom16g01320:mRNA:pycom16g01320
					circRNA	circRNA194	mdm-MIR11010-p5	gene:pycom16g01320:mRNA:pycom16g01320
					circRNA	circRNA833	mdm-MIR11010-p5	gene:pycom16g01320:mRNA:pycom16g01320
					circRNA	circRNA835	mdm-MIR11010-p5	gene:pycom16g01320:mRNA:pycom16g01320
					circRNA	circRNA727	mdm-MIR11010-p5	gene:pycom16g01320:mRNA:pycom16g01320
					lncRNA	.:MSTRG.19456.1	mdm-MIR11010-p5	gene:pycom10g15530:mRNA:pycom10g15530
					lncRNA	.:MSTRG.1021.1	mdm-MIR11010-p5	gene:pycom10g15530:mRNA:pycom10g15530
					lncRNA	.:MSTRG.13855.6	mdm-MIR11010-p5	gene:pycom10g15530:mRNA:pycom10g15530
					circRNA	circRNA303	mdm-MIR11010-p5	gene:pycom10g15530:mRNA:pycom10g15530
					circRNA	circRNA772	mdm-MIR11010-p5	gene:pycom10g15530:mRNA:pycom10g15530
					circRNA	circRNA158	mdm-MIR11010-p5	gene:pycom10g15530:mRNA:pycom10g15530
					circRNA	circRNA194	mdm-MIR11010-p5	gene:pycom10g15530:mRNA:pycom10g15530
					circRNA	circRNA833	mdm-MIR11010-p5	gene:pycom10g15530:mRNA:pycom10g15530
					circRNA	circRNA835	mdm-MIR11010-p5	gene:pycom10g15530:mRNA:pycom10g15530
					circRNA	circRNA727	mdm-MIR11010-p5	gene:pycom10g15530:mRNA:pycom10g15530
					circRNA	circRNA303	mdm-MIR396a-p3	gene:pycom13g21020:mRNA:pycom13g21020
					lncRNA	.:MSTRG.21507.1	mdm-MIR396a-p3	gene:pycom08g17760:mRNA:pycom08g17760
					lncRNA	gene:pycom03g02990:MSTRG.16291.1	mdm-MIR396a-p3	gene:pycom08g17760:mRNA:pycom08g17760
					lncRNA	.:MSTRG.5408.1	mdm-MIR396a-p3	gene:pycom08g17760:mRNA:pycom08g17760
					lncRNA	.:MSTRG.16616.1	mdm-MIR396a-p3	gene:pycom08g17760:mRNA:pycom08g17760
					lncRNA	.:MSTRG.13999.1	mdm-MIR396a-p3	gene:pycom08g17760:mRNA:pycom08g17760
					lncRNA	.:MSTRG.2064.2	mdm-MIR396a-p3	gene:pycom08g17760:mRNA:pycom08g17760
					lncRNA	.:MSTRG.2064.1	mdm-MIR396a-p3	gene:pycom08g17760:mRNA:pycom08g17760
					circRNA	circRNA303	mdm-MIR396a-p3	gene:pycom08g17760:mRNA:pycom08g17760
					circRNA	circRNA222	mdm-MIR396a-p3	gene:pycom08g17760:mRNA:pycom08g17760
					circRNA	circRNA303	mdm-MIR396b-p3	gene:pycom13g21020:mRNA:pycom13g21020
					lncRNA	.:MSTRG.21507.1	mdm-MIR396b-p3	gene:pycom08g17760:mRNA:pycom08g17760
					lncRNA	gene:pycom03g02990:MSTRG.16291.1	mdm-MIR396b-p3	gene:pycom08g17760:mRNA:pycom08g17760
					lncRNA	.:MSTRG.5408.1	mdm-MIR396b-p3	gene:pycom08g17760:mRNA:pycom08g17760
					lncRNA	.:MSTRG.16616.1	mdm-MIR396b-p3	gene:pycom08g17760:mRNA:pycom08g17760
					lncRNA	.:MSTRG.13999.1	mdm-MIR396b-p3	gene:pycom08g17760:mRNA:pycom08g17760
					lncRNA	.:MSTRG.2064.2	mdm-MIR396b-p3	gene:pycom08g17760:mRNA:pycom08g17760
					lncRNA	.:MSTRG.2064.1	mdm-MIR396b-p3	gene:pycom08g17760:mRNA:pycom08g17760
					circRNA	circRNA303	mdm-MIR396b-p3	gene:pycom08g17760:mRNA:pycom08g17760
					circRNA	circRNA222	mdm-MIR396b-p3	gene:pycom08g17760:mRNA:pycom08g17760
					lncRNA	.:MSTRG.19123.1	mdm-miR159a	gene:pycom06g14420:mRNA:pycom06g14420
					lncRNA	.:MSTRG.21940.1	mdm-miR159a	gene:pycom06g14420:mRNA:pycom06g14420
					lncRNA	gene:pycom06g19690:MSTRG.21923.1	mdm-miR159a	gene:pycom06g14420:mRNA:pycom06g14420
					lncRNA	.:MSTRG.25597.3	mdm-miR159a	gene:pycom06g14420:mRNA:pycom06g14420
					lncRNA	.:MSTRG.20858.1	mdm-miR159a	gene:pycom06g14420:mRNA:pycom06g14420
					circRNA	circRNA222	mdm-miR159a	gene:pycom06g14420:mRNA:pycom06g14420
					circRNA	circRNA835	mdm-miR159a	gene:pycom06g14420:mRNA:pycom06g14420
					circRNA	circRNA303	mdm-miR159a	gene:pycom06g14420:mRNA:pycom06g14420
					lncRNA	.:MSTRG.19123.1	mdm-miR159a	gene:pycom06g11310:mRNA:pycom06g11310
					lncRNA	.:MSTRG.21940.1	mdm-miR159a	gene:pycom06g11310:mRNA:pycom06g11310
					lncRNA	gene:pycom06g19690:MSTRG.21923.1	mdm-miR159a	gene:pycom06g11310:mRNA:pycom06g11310
					lncRNA	.:MSTRG.25597.3	mdm-miR159a	gene:pycom06g11310:mRNA:pycom06g11310
					lncRNA	.:MSTRG.20858.1	mdm-miR159a	gene:pycom06g11310:mRNA:pycom06g11310
					circRNA	circRNA222	mdm-miR159a	gene:pycom06g11310:mRNA:pycom06g11310
					circRNA	circRNA835	mdm-miR159a	gene:pycom06g11310:mRNA:pycom06g11310
					circRNA	circRNA303	mdm-miR159a	gene:pycom06g11310:mRNA:pycom06g11310
					lncRNA	.:MSTRG.19123.1	mdm-miR159a	gene:pycom12g01330:mRNA:pycom12g01330
					lncRNA	.:MSTRG.21940.1	mdm-miR159a	gene:pycom12g01330:mRNA:pycom12g01330
					lncRNA	gene:pycom06g19690:MSTRG.21923.1	mdm-miR159a	gene:pycom12g01330:mRNA:pycom12g01330
					lncRNA	.:MSTRG.25597.3	mdm-miR159a	gene:pycom12g01330:mRNA:pycom12g01330
					lncRNA	.:MSTRG.20858.1	mdm-miR159a	gene:pycom12g01330:mRNA:pycom12g01330
					circRNA	circRNA222	mdm-miR159a	gene:pycom12g01330:mRNA:pycom12g01330
					circRNA	circRNA835	mdm-miR159a	gene:pycom12g01330:mRNA:pycom12g01330
					circRNA	circRNA303	mdm-miR159a	gene:pycom12g01330:mRNA:pycom12g01330
					lncRNA	.:MSTRG.26824.1	mdm-miR159d	gene:pycom12g01330:mRNA:pycom12g01330
					circRNA	circRNA303	mdm-miR159d	gene:pycom12g01330:mRNA:pycom12g01330
					circRNA	circRNA303	mdm-miR162a	gene:pycom16g23630:mRNA:pycom16g23630
					circRNA	circRNA835	mdm-miR162a	gene:pycom16g23630:mRNA:pycom16g23630
					circRNA	circRNA303	mdm-miR162a	gene:pycom16g23640:mRNA:pycom16g23640
					circRNA	circRNA835	mdm-miR162a	gene:pycom16g23640:mRNA:pycom16g23640
					lncRNA	.:MSTRG.8305.1	mdm-miR408a	gene:pycom06g08750:mRNA:pycom06g08750
					lncRNA	.:MSTRG.26819.1	mdm-miR408a	gene:pycom06g08750:mRNA:pycom06g08750

## Sheet: Table S2
Supplementary Table 2. Gene information for hierarchical clustering and heatmap analyses of DEGs associated with major cell wall degradation-associated metabolic pathways for the ddH2O vs. 0 d and melatonin (0.5 mM) vs. 0 d comparisons.(diagramed in Figure 5B,C).
			ddH2O vs. 0 d		0.5mM vs 0 d
gene_id	gene_name	Description	log2(fc)	regulation	log2(fc)	regulation
MSTRG.20524	gene:pycom05g29600	PREDICTED: alpha-galactosidase-like isoform X2 [Pyrus x bretschneideri]	4.75277	up	4.68999	up
MSTRG.8090	gene:pycom14g05880	hypothetical protein DVH24_019575 [Malus domestica];PREDICTED: probable galactinol--sucrose galactosyltransferase 2, partial [Pyrus x bretschneideri];PREDICTED: probable galactinol--sucrose galactosyltransferase 2 [Pyrus x bretschneideri]	2.21107	up	2.15429	up
MSTRG.10103	gene:pycom15g18320	pear beta-galactosidase1 [Pyrus communis]	1.69173	up	1.43411	up
MSTRG.14915	gene:pycom02g06300	beta-galactosidase precursor [Pyrus x bretschneideri]	2.80863	up	2.45809	up
MSTRG.14628	gene:pycom02g02160	PREDICTED: probable galactinol--sucrose galactosyltransferase 6 isoform X1 [Pyrus x bretschneideri]	2.12114	up	1.77071	up
MSTRG.21590	gene:pycom06g14420	probable pectate lyase 18 precursor [Pyrus x bretschneideri]	3.09583	up	2.47902	up
MSTRG.2316	gene:pycom10g15530	polygalacturonase [Pyrus communis]	5.65544	up	4.47588	up
MSTRG.14479	gene:pycom02g00030	polygalacturonase [Pyrus pyrifolia]	5.2237	up	4.76682	up
MSTRG.17232	gene:pycom03g19680	polygalacturonase [Pyrus communis]	5.19477	up	4.73047	up
MSTRG.23546	gene:pycom07g25380	PREDICTED: probable polygalacturonase [Malus domestica]	1.79689	up	1.32025	up
MSTRG.8341	gene:pycom14g11350	PREDICTED: glucan endo-1,3-beta-glucosidase 11-like isoform X1 [Pyrus x bretschneideri]	-3.77753	down	-3.36719	down
MSTRG.21394	gene:pycom06g11310	PREDICTED: LOW QUALITY PROTEIN: glucan endo-1,3-beta-glucosidase 11-like [Malus domestica]	-4.18315	down	-3.81093	down
MSTRG.21244	gene:pycom06g08750	PREDICTED: endoglucanase 20-like [Pyrus x bretschneideri]	4.71983	up	3.85977	up
gene:pycom15g01190	gene:pycom15g01190	PREDICTED: endoglucanase 2 [Pyrus x bretschneideri]	11.1506	up	10.2547	up
MSTRG.7110	gene:pycom13g14010	PREDICTED: sucrose synthase 2-like [Pyrus x bretschneideri]	-12.9153	down	-2.6761	down

## Sheet: Table S3
Supplementary Table 3. Gene information for ceRNA networks related to major cell wall degradation-associated metabolic pathways were established for ddH2O- and melatonin-treated ZSSL pears (diagramed in Figure 5D).
node1	node2				RNA_class	RNA	miRNA	mRNA
MSTRG.16616.1	mdm-MIR10988-p3				lncRNA	.:MSTRG.16616.1	mdm-MIR10988-p3	gene:pycom15g01190:mRNA:pycom15g01190
MSTRG.14725.1	mdm-MIR10988-p3				lncRNA	.:MSTRG.14725.1	mdm-MIR10988-p3	gene:pycom15g01190:mRNA:pycom15g01190
MSTRG.14725.2	mdm-MIR10988-p3				lncRNA	.:MSTRG.14725.2	mdm-MIR10988-p3	gene:pycom15g01190:mRNA:pycom15g01190
MSTRG.19407.1	mdm-MIR10988-p3				lncRNA	.:MSTRG.19407.1	mdm-MIR10988-p3	gene:pycom15g01190:mRNA:pycom15g01190
MSTRG.4428.1	mdm-MIR10988-p3				lncRNA	.:MSTRG.4428.1	mdm-MIR10988-p3	gene:pycom15g01190:mRNA:pycom15g01190
MSTRG.14859.1	mdm-MIR10988-p3				lncRNA	.:MSTRG.14859.1	mdm-MIR10988-p3	gene:pycom15g01190:mRNA:pycom15g01190
MSTRG.5625.1	mdm-MIR10988-p3				lncRNA	.:MSTRG.5625.1	mdm-MIR10988-p3	gene:pycom15g01190:mRNA:pycom15g01190
MSTRG.5692.1	mdm-MIR10988-p3				lncRNA	.:MSTRG.5692.1	mdm-MIR10988-p3	gene:pycom15g01190:mRNA:pycom15g01190
MSTRG.9097.2	mdm-MIR10988-p3				lncRNA	.:MSTRG.9097.2	mdm-MIR10988-p3	gene:pycom15g01190:mRNA:pycom15g01190
MSTRG.17469.1	mdm-MIR10988-p3				lncRNA	.:MSTRG.17469.1	mdm-MIR10988-p3	gene:pycom15g01190:mRNA:pycom15g01190
MSTRG.5624.1	mdm-MIR10988-p3				lncRNA	.:MSTRG.5624.1	mdm-MIR10988-p3	gene:pycom15g01190:mRNA:pycom15g01190
MSTRG.4435.1	mdm-MIR10988-p3				lncRNA	.:MSTRG.4435.1	mdm-MIR10988-p3	gene:pycom15g01190:mRNA:pycom15g01190
MSTRG.4435.2	mdm-MIR10988-p3				lncRNA	.:MSTRG.4435.2	mdm-MIR10988-p3	gene:pycom15g01190:mRNA:pycom15g01190
MSTRG.23311.1	mdm-MIR10988-p3				lncRNA	.:MSTRG.23311.1	mdm-MIR10988-p3	gene:pycom15g01190:mRNA:pycom15g01190
MSTRG.5477.1	mdm-MIR10988-p3				lncRNA	.:MSTRG.5477.1	mdm-MIR10988-p3	gene:pycom15g01190:mRNA:pycom15g01190
MSTRG.21470.1	mdm-MIR10988-p3				lncRNA	.:MSTRG.21470.1	mdm-MIR10988-p3	gene:pycom15g01190:mRNA:pycom15g01190
circRNA887	mdm-MIR10988-p3				circRNA	circRNA887	mdm-MIR10988-p3	gene:pycom15g01190:mRNA:pycom15g01190
circRNA743	mdm-MIR10988-p3				circRNA	circRNA743	mdm-MIR10988-p3	gene:pycom15g01190:mRNA:pycom15g01190
circRNA742	mdm-MIR10988-p3				circRNA	circRNA742	mdm-MIR10988-p3	gene:pycom15g01190:mRNA:pycom15g01190
MSTRG.3137.1	mdm-MIR11010-p5				lncRNA	.:MSTRG.16616.1	mdm-MIR10988-p3	gene:pycom14g11350:mRNA:pycom14g11350
MSTRG.15331.1	mdm-MIR11010-p5				lncRNA	.:MSTRG.14725.1	mdm-MIR10988-p3	gene:pycom14g11350:mRNA:pycom14g11350
MSTRG.8305.1	mdm-MIR11010-p5				lncRNA	.:MSTRG.14725.2	mdm-MIR10988-p3	gene:pycom14g11350:mRNA:pycom14g11350
MSTRG.20435.1	mdm-MIR11010-p5				lncRNA	.:MSTRG.19407.1	mdm-MIR10988-p3	gene:pycom14g11350:mRNA:pycom14g11350
gene:pycom04g14350:MSTRG.18324.1	mdm-MIR11010-p5				lncRNA	.:MSTRG.4428.1	mdm-MIR10988-p3	gene:pycom14g11350:mRNA:pycom14g11350
circRNA222	mdm-MIR11010-p5				lncRNA	.:MSTRG.14859.1	mdm-MIR10988-p3	gene:pycom14g11350:mRNA:pycom14g11350
circRNA743	mdm-MIR11010-p5				lncRNA	.:MSTRG.5625.1	mdm-MIR10988-p3	gene:pycom14g11350:mRNA:pycom14g11350
circRNA742	mdm-MIR11010-p5				lncRNA	.:MSTRG.5692.1	mdm-MIR10988-p3	gene:pycom14g11350:mRNA:pycom14g11350
circRNA155	mdm-MIR11010-p5				lncRNA	.:MSTRG.9097.2	mdm-MIR10988-p3	gene:pycom14g11350:mRNA:pycom14g11350
MSTRG.4523.1	ath-miR159a_1ss21AT				lncRNA	.:MSTRG.17469.1	mdm-MIR10988-p3	gene:pycom14g11350:mRNA:pycom14g11350
MSTRG.5683.1	ath-miR159a_1ss21AT				lncRNA	.:MSTRG.5624.1	mdm-MIR10988-p3	gene:pycom14g11350:mRNA:pycom14g11350
MSTRG.25597.3	ath-miR159a_1ss21AT				lncRNA	.:MSTRG.4435.1	mdm-MIR10988-p3	gene:pycom14g11350:mRNA:pycom14g11350
circRNA306	ath-miR159a_1ss21AT				lncRNA	.:MSTRG.4435.2	mdm-MIR10988-p3	gene:pycom14g11350:mRNA:pycom14g11350
circRNA164	lja-MIR168-p3				lncRNA	.:MSTRG.23311.1	mdm-MIR10988-p3	gene:pycom14g11350:mRNA:pycom14g11350
circRNA835	mdm-MIR10988-p3				lncRNA	.:MSTRG.5477.1	mdm-MIR10988-p3	gene:pycom14g11350:mRNA:pycom14g11350
circRNA218	mdm-MIR10988-p3				lncRNA	.:MSTRG.21470.1	mdm-MIR10988-p3	gene:pycom14g11350:mRNA:pycom14g11350
circRNA303	mdm-MIR10988-p3				circRNA	circRNA887	mdm-MIR10988-p3	gene:pycom14g11350:mRNA:pycom14g11350
MSTRG.19456.1	mdm-MIR11010-p5				circRNA	circRNA743	mdm-MIR10988-p3	gene:pycom14g11350:mRNA:pycom14g11350
MSTRG.1021.1	mdm-MIR11010-p5				circRNA	circRNA742	mdm-MIR10988-p3	gene:pycom14g11350:mRNA:pycom14g11350
MSTRG.13855.6	mdm-MIR11010-p5				lncRNA	.:MSTRG.16616.1	mdm-MIR10988-p3	gene:pycom03g19680:mRNA:pycom03g19680
circRNA303	mdm-MIR11010-p5				lncRNA	.:MSTRG.14725.1	mdm-MIR10988-p3	gene:pycom03g19680:mRNA:pycom03g19680
circRNA772	mdm-MIR11010-p5				lncRNA	.:MSTRG.14725.2	mdm-MIR10988-p3	gene:pycom03g19680:mRNA:pycom03g19680
circRNA158	mdm-MIR11010-p5				lncRNA	.:MSTRG.19407.1	mdm-MIR10988-p3	gene:pycom03g19680:mRNA:pycom03g19680
circRNA194	mdm-MIR11010-p5				lncRNA	.:MSTRG.4428.1	mdm-MIR10988-p3	gene:pycom03g19680:mRNA:pycom03g19680
circRNA833	mdm-MIR11010-p5				lncRNA	.:MSTRG.14859.1	mdm-MIR10988-p3	gene:pycom03g19680:mRNA:pycom03g19680
circRNA835	mdm-MIR11010-p5				lncRNA	.:MSTRG.5625.1	mdm-MIR10988-p3	gene:pycom03g19680:mRNA:pycom03g19680
circRNA727	mdm-MIR11010-p5				lncRNA	.:MSTRG.5692.1	mdm-MIR10988-p3	gene:pycom03g19680:mRNA:pycom03g19680
MSTRG.19123.1	mdm-miR159a				lncRNA	.:MSTRG.9097.2	mdm-MIR10988-p3	gene:pycom03g19680:mRNA:pycom03g19680
MSTRG.21940.1	mdm-miR159a				lncRNA	.:MSTRG.17469.1	mdm-MIR10988-p3	gene:pycom03g19680:mRNA:pycom03g19680
gene:pycom06g19690:MSTRG.21923.1	mdm-miR159a				lncRNA	.:MSTRG.5624.1	mdm-MIR10988-p3	gene:pycom03g19680:mRNA:pycom03g19680
MSTRG.25597.3	mdm-miR159a				lncRNA	.:MSTRG.4435.1	mdm-MIR10988-p3	gene:pycom03g19680:mRNA:pycom03g19680
MSTRG.20858.1	mdm-miR159a				lncRNA	.:MSTRG.4435.2	mdm-MIR10988-p3	gene:pycom03g19680:mRNA:pycom03g19680
circRNA222	mdm-miR159a				lncRNA	.:MSTRG.23311.1	mdm-MIR10988-p3	gene:pycom03g19680:mRNA:pycom03g19680
circRNA835	mdm-miR159a				lncRNA	.:MSTRG.5477.1	mdm-MIR10988-p3	gene:pycom03g19680:mRNA:pycom03g19680
circRNA303	mdm-miR159a				lncRNA	.:MSTRG.21470.1	mdm-MIR10988-p3	gene:pycom03g19680:mRNA:pycom03g19680
MSTRG.8305.1	mdm-miR408a				circRNA	circRNA887	mdm-MIR10988-p3	gene:pycom03g19680:mRNA:pycom03g19680
MSTRG.26819.1	mdm-miR408a				circRNA	circRNA743	mdm-MIR10988-p3	gene:pycom03g19680:mRNA:pycom03g19680
mdm-MIR10988-p3	pycom15g01190				circRNA	circRNA742	mdm-MIR10988-p3	gene:pycom03g19680:mRNA:pycom03g19680
mdm-MIR10988-p3	pycom14g11350				lncRNA	.:MSTRG.3137.1	mdm-MIR11010-p5	gene:pycom10g15530:mRNA:pycom10g15530
mdm-MIR10988-p3	pycom03g19680				lncRNA	.:MSTRG.15331.1	mdm-MIR11010-p5	gene:pycom10g15530:mRNA:pycom10g15530
mdm-MIR11010-p5	pycom10g15530				lncRNA	.:MSTRG.8305.1	mdm-MIR11010-p5	gene:pycom10g15530:mRNA:pycom10g15530
ath-miR159a_1ss21AT	pycom06g14420				lncRNA	.:MSTRG.20435.1	mdm-MIR11010-p5	gene:pycom10g15530:mRNA:pycom10g15530
lja-MIR168-p3	pycom14g05880				lncRNA	gene:pycom04g14350:MSTRG.18324.1	mdm-MIR11010-p5	gene:pycom10g15530:mRNA:pycom10g15530
mdm-miR159a	pycom06g14420				circRNA	circRNA222	mdm-MIR11010-p5	gene:pycom10g15530:mRNA:pycom10g15530
mdm-miR159a	pycom06g11310				circRNA	circRNA743	mdm-MIR11010-p5	gene:pycom10g15530:mRNA:pycom10g15530
mdm-miR408a	pycom06g08750				circRNA	circRNA742	mdm-MIR11010-p5	gene:pycom10g15530:mRNA:pycom10g15530
					circRNA	circRNA155	mdm-MIR11010-p5	gene:pycom10g15530:mRNA:pycom10g15530
					lncRNA	.:MSTRG.4523.1	ath-miR159a_1ss21AT	gene:pycom06g14420:mRNA:pycom06g14420
					lncRNA	.:MSTRG.5683.1	ath-miR159a_1ss21AT	gene:pycom06g14420:mRNA:pycom06g14420
					lncRNA	.:MSTRG.25597.3	ath-miR159a_1ss21AT	gene:pycom06g14420:mRNA:pycom06g14420
					circRNA	circRNA306	ath-miR159a_1ss21AT	gene:pycom06g14420:mRNA:pycom06g14420
					circRNA	circRNA164	lja-MIR168-p3	gene:pycom14g05880:mRNA:pycom14g05880
					circRNA	circRNA835	mdm-MIR10988-p3	gene:pycom15g01190:mRNA:pycom15g01190
					circRNA	circRNA218	mdm-MIR10988-p3	gene:pycom15g01190:mRNA:pycom15g01190
					circRNA	circRNA303	mdm-MIR10988-p3	gene:pycom15g01190:mRNA:pycom15g01190
					circRNA	circRNA835	mdm-MIR10988-p3	gene:pycom03g19680:mRNA:pycom03g19680
					circRNA	circRNA218	mdm-MIR10988-p3	gene:pycom03g19680:mRNA:pycom03g19680
					circRNA	circRNA303	mdm-MIR10988-p3	gene:pycom03g19680:mRNA:pycom03g19680
					lncRNA	.:MSTRG.19456.1	mdm-MIR11010-p5	gene:pycom10g15530:mRNA:pycom10g15530
					lncRNA	.:MSTRG.1021.1	mdm-MIR11010-p5	gene:pycom10g15530:mRNA:pycom10g15530
					lncRNA	.:MSTRG.13855.6	mdm-MIR11010-p5	gene:pycom10g15530:mRNA:pycom10g15530
					circRNA	circRNA303	mdm-MIR11010-p5	gene:pycom10g15530:mRNA:pycom10g15530
					circRNA	circRNA772	mdm-MIR11010-p5	gene:pycom10g15530:mRNA:pycom10g15530
					circRNA	circRNA158	mdm-MIR11010-p5	gene:pycom10g15530:mRNA:pycom10g15530
					circRNA	circRNA194	mdm-MIR11010-p5	gene:pycom10g15530:mRNA:pycom10g15530
					circRNA	circRNA833	mdm-MIR11010-p5	gene:pycom10g15530:mRNA:pycom10g15530
					circRNA	circRNA835	mdm-MIR11010-p5	gene:pycom10g15530:mRNA:pycom10g15530
					circRNA	circRNA727	mdm-MIR11010-p5	gene:pycom10g15530:mRNA:pycom10g15530
					lncRNA	.:MSTRG.19123.1	mdm-miR159a	gene:pycom06g14420:mRNA:pycom06g14420
					lncRNA	.:MSTRG.21940.1	mdm-miR159a	gene:pycom06g14420:mRNA:pycom06g14420
					lncRNA	gene:pycom06g19690:MSTRG.21923.1	mdm-miR159a	gene:pycom06g14420:mRNA:pycom06g14420
					lncRNA	.:MSTRG.25597.3	mdm-miR159a	gene:pycom06g14420:mRNA:pycom06g14420
					lncRNA	.:MSTRG.20858.1	mdm-miR159a	gene:pycom06g14420:mRNA:pycom06g14420
					circRNA	circRNA222	mdm-miR159a	gene:pycom06g14420:mRNA:pycom06g14420
					circRNA	circRNA835	mdm-miR159a	gene:pycom06g14420:mRNA:pycom06g14420
					circRNA	circRNA303	mdm-miR159a	gene:pycom06g14420:mRNA:pycom06g14420
					lncRNA	.:MSTRG.19123.1	mdm-miR159a	gene:pycom06g11310:mRNA:pycom06g11310
					lncRNA	.:MSTRG.21940.1	mdm-miR159a	gene:pycom06g11310:mRNA:pycom06g11310
					lncRNA	gene:pycom06g19690:MSTRG.21923.1	mdm-miR159a	gene:pycom06g11310:mRNA:pycom06g11310
					lncRNA	.:MSTRG.25597.3	mdm-miR159a	gene:pycom06g11310:mRNA:pycom06g11310
					lncRNA	.:MSTRG.20858.1	mdm-miR159a	gene:pycom06g11310:mRNA:pycom06g11310
					circRNA	circRNA222	mdm-miR159a	gene:pycom06g11310:mRNA:pycom06g11310
					circRNA	circRNA835	mdm-miR159a	gene:pycom06g11310:mRNA:pycom06g11310
					circRNA	circRNA303	mdm-miR159a	gene:pycom06g11310:mRNA:pycom06g11310
					lncRNA	.:MSTRG.8305.1	mdm-miR408a	gene:pycom06g08750:mRNA:pycom06g08750
					lncRNA	.:MSTRG.26819.1	mdm-miR408a	gene:pycom06g08750:mRNA:pycom06g08750

## Sheet: Table S4
Supplementary Table 4. Gene information for hierarchical clustering and heatmap analyses of DEGs associated with ethylene production for the ddH2O vs. 0 d and melatonin (0.5 mM) vs. 0 d comparisons.(diagramed in Figure 6A,B).
			ddH2O vs. 0 d		0.5mM vs 0 d
gene_id	gene_name	Description	log2(fc)	regulation	log2(fc)	regulation
MSTRG.10605	gene:pycom15g26520	1-aminocyclopropane-1-carboxylate synthase [Pyrus x bretschneideri]	4.15525	up	3.86981	up
MSTRG.10084	gene:pycom15g18050	PREDICTED: 1-aminocyclopropane-1-carboxylate synthase 7 [Pyrus x bretschneideri]	3.05267	up	2.84065	up
MSTRG.424	gene:pycom01g09960	1-aminocyclopropane-1-carboxylic acid synthase [Pyrus pyrifolia]	3.90021	up	3.80847	up
gene:pycom17g04250	gene:pycom17g04250	AP2-like ethylene-responsive transcription factor, partial [Malus hybrid cultivar]	8.06534	up	7.99282	up
MSTRG.3093	gene:pycom10g27800	1-aminocyclopropane-1-carboxylate oxidase 1 [Pyrus x bretschneideri]	3.99958	up	3.9281	up
MSTRG.20686	gene:pycom05g32140	PREDICTED: 1-aminocyclopropane-1-carboxylate oxidase 2 [Pyrus x bretschneideri]	4.51759	up	4.13405	up
MSTRG.13361	gene:pycom17g07320	PREDICTED: 1-aminocyclopropane-1-carboxylate oxidase 2 [Pyrus x bretschneideri]	4.4149	up	4.12569	up
MSTRG.1521	gene:pycom10g02050	PREDICTED: ethylene-responsive transcription factor ABR1-like [Pyrus x bretschneideri]	2.28141	up	1.65635	up
MSTRG.7104	gene:pycom13g13920	PREDICTED: ethylene-responsive transcription factor RAP2-3 isoform X1 [Pyrus x bretschneideri]	1.72692	up	1.10295	up
gene:pycom05g02190	gene:pycom05g02190	PREDICTED: ethylene-responsive transcription factor ABR1-like [Malus domestica]	3.3581	up	2.97164	up
gene:pycom04g00230	gene:pycom04g00230	PREDICTED: ethylene-responsive transcription factor ERF015 [Pyrus x bretschneideri]	3.95599	up	3.37256	up

## Sheet: Table S5
Supplementary Table 5. Gene information for ceRNA networks related to ethylene production were established for ddH2O- and melatonin-treated ZSSL pears, incorporating circRNAs, miRNAs, lncRNAs, and mRNAs.(diagramed in Figure 6C).
node1	node2				RNA_class	RNA	miRNA	mRNA
MSTRG.1451.1	PC-3p-125638_25				lncRNA	.:MSTRG.1451.1	PC-3p-125638_25	gene:pycom10g02050:mRNA:pycom10g02050
circRNA222	PC-3p-125638_25				circRNA	circRNA222	PC-3p-125638_25	gene:pycom10g02050:mRNA:pycom10g02050
circRNA211	PC-3p-125638_25				circRNA	circRNA211	PC-3p-125638_25	gene:pycom10g02050:mRNA:pycom10g02050
circRNA1088	PC-3p-125638_25				circRNA	circRNA1088	PC-3p-125638_25	gene:pycom10g02050:mRNA:pycom10g02050
circRNA887	PC-3p-125638_25				circRNA	circRNA887	PC-3p-125638_25	gene:pycom10g02050:mRNA:pycom10g02050
MSTRG.21507.1	mdm-MIR396a-p3				lncRNA	.:MSTRG.21507.1	mdm-MIR396a-p3	gene:pycom10g02050:mRNA:pycom10g02050
gene:pycom03g02990:MSTRG.16291.1	mdm-MIR396a-p3				lncRNA	gene:pycom03g02990:MSTRG.16291.1	mdm-MIR396a-p3	gene:pycom10g02050:mRNA:pycom10g02050
MSTRG.5408.1	mdm-MIR396a-p3				lncRNA	.:MSTRG.5408.1	mdm-MIR396a-p3	gene:pycom10g02050:mRNA:pycom10g02050
MSTRG.16616.1	mdm-MIR396a-p3				lncRNA	.:MSTRG.16616.1	mdm-MIR396a-p3	gene:pycom10g02050:mRNA:pycom10g02050
MSTRG.13999.3	mdm-MIR396a-p3				lncRNA	.:MSTRG.13999.3	mdm-MIR396a-p3	gene:pycom10g02050:mRNA:pycom10g02050
MSTRG.13999.1	mdm-MIR396a-p3				lncRNA	.:MSTRG.13999.1	mdm-MIR396a-p3	gene:pycom10g02050:mRNA:pycom10g02050
MSTRG.2064.2	mdm-MIR396a-p3				lncRNA	.:MSTRG.2064.2	mdm-MIR396a-p3	gene:pycom10g02050:mRNA:pycom10g02050
MSTRG.2064.1	mdm-MIR396a-p3				lncRNA	.:MSTRG.2064.1	mdm-MIR396a-p3	gene:pycom10g02050:mRNA:pycom10g02050
circRNA887	mdm-MIR396a-p3				circRNA	circRNA887	mdm-MIR396a-p3	gene:pycom10g02050:mRNA:pycom10g02050
circRNA121	mdm-MIR396a-p3				circRNA	circRNA121	mdm-MIR396a-p3	gene:pycom10g02050:mRNA:pycom10g02050
circRNA222	mdm-MIR396a-p3				circRNA	circRNA222	mdm-MIR396a-p3	gene:pycom10g02050:mRNA:pycom10g02050
circRNA211	mdm-MIR396a-p3				circRNA	circRNA211	mdm-MIR396a-p3	gene:pycom10g02050:mRNA:pycom10g02050
MSTRG.21507.1	mdm-MIR396b-p3				lncRNA	.:MSTRG.21507.1	mdm-MIR396a-p3	gene:pycom15g26520:mRNA:pycom15g26520
gene:pycom03g02990:MSTRG.16291.1	mdm-MIR396b-p3				lncRNA	gene:pycom03g02990:MSTRG.16291.1	mdm-MIR396a-p3	gene:pycom15g26520:mRNA:pycom15g26520
MSTRG.5408.1	mdm-MIR396b-p3				lncRNA	.:MSTRG.5408.1	mdm-MIR396a-p3	gene:pycom15g26520:mRNA:pycom15g26520
MSTRG.16616.1	mdm-MIR396b-p3				lncRNA	.:MSTRG.16616.1	mdm-MIR396a-p3	gene:pycom15g26520:mRNA:pycom15g26520
MSTRG.2064.2	mdm-MIR396b-p3				lncRNA	.:MSTRG.13999.3	mdm-MIR396a-p3	gene:pycom15g26520:mRNA:pycom15g26520
MSTRG.13999.1	mdm-MIR396b-p3				lncRNA	.:MSTRG.13999.1	mdm-MIR396a-p3	gene:pycom15g26520:mRNA:pycom15g26520
MSTRG.13999.3	mdm-MIR396b-p3				lncRNA	.:MSTRG.2064.2	mdm-MIR396a-p3	gene:pycom15g26520:mRNA:pycom15g26520
MSTRG.2064.1	mdm-MIR396b-p3				lncRNA	.:MSTRG.2064.1	mdm-MIR396a-p3	gene:pycom15g26520:mRNA:pycom15g26520
circRNA887	mdm-MIR396b-p3				circRNA	circRNA887	mdm-MIR396a-p3	gene:pycom15g26520:mRNA:pycom15g26520
circRNA121	mdm-MIR396b-p3				circRNA	circRNA121	mdm-MIR396a-p3	gene:pycom15g26520:mRNA:pycom15g26520
circRNA222	mdm-MIR396b-p3				circRNA	circRNA222	mdm-MIR396a-p3	gene:pycom15g26520:mRNA:pycom15g26520
circRNA211	mdm-MIR396b-p3				circRNA	circRNA211	mdm-MIR396a-p3	gene:pycom15g26520:mRNA:pycom15g26520
MSTRG.8305.1	mdm-miR408a				lncRNA	.:MSTRG.21507.1	mdm-MIR396b-p3	gene:pycom10g02050:mRNA:pycom10g02050
MSTRG.10225.1	mdm-miR408a				lncRNA	gene:pycom03g02990:MSTRG.16291.1	mdm-MIR396b-p3	gene:pycom10g02050:mRNA:pycom10g02050
MSTRG.26819.1	mdm-miR408a				lncRNA	.:MSTRG.5408.1	mdm-MIR396b-p3	gene:pycom10g02050:mRNA:pycom10g02050
circRNA303	mdm-MIR396a-p3				lncRNA	.:MSTRG.16616.1	mdm-MIR396b-p3	gene:pycom10g02050:mRNA:pycom10g02050
circRNA303	mdm-MIR396b-p3				lncRNA	.:MSTRG.2064.2	mdm-MIR396b-p3	gene:pycom10g02050:mRNA:pycom10g02050
PC-3p-125638_25	pycom10g02050				lncRNA	.:MSTRG.13999.1	mdm-MIR396b-p3	gene:pycom10g02050:mRNA:pycom10g02050
mdm-MIR396a-p3	pycom10g02050				lncRNA	.:MSTRG.13999.3	mdm-MIR396b-p3	gene:pycom10g02050:mRNA:pycom10g02050
mdm-MIR396a-p3	pycom15g26520				lncRNA	.:MSTRG.2064.1	mdm-MIR396b-p3	gene:pycom10g02050:mRNA:pycom10g02050
mdm-MIR396b-p3	pycom10g02050				circRNA	circRNA887	mdm-MIR396b-p3	gene:pycom10g02050:mRNA:pycom10g02050
mdm-MIR396b-p3	pycom15g26520				circRNA	circRNA121	mdm-MIR396b-p3	gene:pycom10g02050:mRNA:pycom10g02050
mdm-miR408a	pycom13g13920				circRNA	circRNA222	mdm-MIR396b-p3	gene:pycom10g02050:mRNA:pycom10g02050
					circRNA	circRNA211	mdm-MIR396b-p3	gene:pycom10g02050:mRNA:pycom10g02050
					lncRNA	.:MSTRG.21507.1	mdm-MIR396b-p3	gene:pycom15g26520:mRNA:pycom15g26520
					lncRNA	gene:pycom03g02990:MSTRG.16291.1	mdm-MIR396b-p3	gene:pycom15g26520:mRNA:pycom15g26520
					lncRNA	.:MSTRG.5408.1	mdm-MIR396b-p3	gene:pycom15g26520:mRNA:pycom15g26520
					lncRNA	.:MSTRG.16616.1	mdm-MIR396b-p3	gene:pycom15g26520:mRNA:pycom15g26520
					lncRNA	.:MSTRG.2064.2	mdm-MIR396b-p3	gene:pycom15g26520:mRNA:pycom15g26520
					lncRNA	.:MSTRG.13999.1	mdm-MIR396b-p3	gene:pycom15g26520:mRNA:pycom15g26520
					lncRNA	.:MSTRG.13999.3	mdm-MIR396b-p3	gene:pycom15g26520:mRNA:pycom15g26520
					lncRNA	.:MSTRG.2064.1	mdm-MIR396b-p3	gene:pycom15g26520:mRNA:pycom15g26520
					circRNA	circRNA887	mdm-MIR396b-p3	gene:pycom15g26520:mRNA:pycom15g26520
					circRNA	circRNA121	mdm-MIR396b-p3	gene:pycom15g26520:mRNA:pycom15g26520
					circRNA	circRNA222	mdm-MIR396b-p3	gene:pycom15g26520:mRNA:pycom15g26520
					circRNA	circRNA211	mdm-MIR396b-p3	gene:pycom15g26520:mRNA:pycom15g26520
					lncRNA	.:MSTRG.8305.1	mdm-miR408a	gene:pycom13g13920:mRNA:pycom13g13920
					lncRNA	.:MSTRG.10225.1	mdm-miR408a	gene:pycom13g13920:mRNA:pycom13g13920
					lncRNA	.:MSTRG.26819.1	mdm-miR408a	gene:pycom13g13920:mRNA:pycom13g13920
					circRNA	circRNA303	mdm-MIR396a-p3	gene:pycom10g02050:mRNA:pycom10g02050
					circRNA	circRNA303	mdm-MIR396a-p3	gene:pycom15g26520:mRNA:pycom15g26520
					circRNA	circRNA303	mdm-MIR396b-p3	gene:pycom10g02050:mRNA:pycom10g02050
					circRNA	circRNA303	mdm-MIR396b-p3	gene:pycom15g26520:mRNA:pycom15g26520

## Sheet: Table S6
Supplementary Table 6. All volatile compounds identified in pear fruit flesh in 0 d ,ddH2O and 0.5mM treatmnet
Index	Quantitative ion	Qualitative ion	Molecular weight (Da)	Formula	Compounds	Class I	CAS	NIST_RI	Odor	0 d	ddH2O	0.5mM
XMW0144	95	81	152.12	C10H16O	(+)-2-Bornanone	Terpenoids	464-49-3	1144	camphor, minty, phenol, herbal, woody	0.0043±0.0002	0.0042±0.0004	0.0046±0.0005
WMW0016	95	93	196.146	C12H20O2	(-)-Bornyl acetate	Terpenoids	5655-61-8	1287	sweet, balsamic, woody, fresh, pine, needle, herbal	0.0488±0.0008	0.0855±0.0230	0.1481±0.0707
KMW0413	82	54	150.104	C10H14O	(-)-Carvone	Terpenoids	6485-40-1	1249.94606256742	sweet, spearmint, herbal, minty	0.6028±0.0528	0.5791±0.0131	0.5606±0.0206
NMW0084	91	79	152.12	C10H16O	(-)-Myrtenol	Terpenoids	19894-97-4	1213	woody, pine, balsamic, sweet, minty	0.0880±0.0033	0.0970±0.0027	0.0883±0.0019
NMW0072	154	41	154.136	C10H18O	(1.alpha.,2.beta.,5.alpha.)-2-methyl-5-(1-methylethenyl)-Cyclohexanol	Terpenoids	38049-26-2	1192	-	0.0262±0.0013	0.0261±0.0009	0.0250±0.0006
KMW0616*152	161	105	204.188	C15H24	(1.alpha.,4a.beta.,8a.alpha.)-1,2,3,4,4a,5,6,8a-octahydro-7-methyl-4-methylene-1-(1-methylethyl)-Naphthalene	Terpenoids	39029-41-9	1513	herbal, woody	0.0291±0.0045	0.0291±0.0012	0.0288±0.0022
XMW0980*143	119	93	204.188	C15H24	(1R,3aR,4aR,8aR)-1,4,4,6-Tetramethyl-1,2,3,3a,4,4a,7,8-octahydrocyclopenta[1,4]cyclobuta[1,2]benzene	Terpenoids	94482-89-0	1395	-	0.0058±0.0006	0.0053±0.0003	0.0054±0.0001
D178	205	105	220.183	C15H24O	(1R,3aR,5aR,9aS)-1,4,4,7-Tetramethyl-1,2,3,3a,4,5a,8,9-octahydrocyclopenta[c]benzofuran	Terpenoids	104188-25-2	1544	-	0.0054±0.0006	0.0073±0.0005	0.0071±0.0002
XMW0033*143	119	93	204.188	C15H24	(1R,3aS,4aS,8aS)-1,4,4,6-Tetramethyl-1,2,3,3a,4,4a,7,8-octahydrocyclopenta[1,4]cyclobuta[1,2]benzene	Terpenoids	94535-52-1	1403	-	0.0058±0.0006	0.0053±0.0003	0.0054±0.0001
XMW3465	162	119	204.188	C15H24	(1R,3aS,5aS,8aR)-1,3a,4,5a-Tetramethyl-1,2,3,3a,5a,6,7,8-octahydrocyclopenta[c]pentalene	Terpenoids	65372-78-3	1386	-	0.0201±0.0012	0.0181±0.0009	0.0186±0.0007
XMW0967	136	121	204.188	C15H24	(1R,5S)-1,8-Dimethyl-4-(propan-2-ylidene)spiro[4.5]dec-7-ene	Terpenoids	28400-12-6	1515	-	0.0040±0.0006	0.0040±0.0001	0.0041±0.0002
KMW0604	121	93	204.188	C15H24	(1S,2E,6E,10R)-3,7,11,11-Tetramethylbicyclo[8.1.0]undeca-2,6-diene	Terpenoids	24703-35-3	1495	green, woody, weedy	1.5460±0.0393	1.5215±0.0446	1.4631±0.0137
XMW1006	41	82	220.183	C15H24O	(1S,4R,7S,8R,11R,13R)-4,7,11-Trimethyl-5-oxatetracyclo[5.4.2.01,8.04,13]tridecane	Terpenoids	18319-31-8	1546	-	0.0268±0.0009	0.0246±0.0020	0.0279±0.0018
XMW0965*143	119	93	204.188	C15H24	(1S,5S)-2-Methyl-5-((R)-6-methylhept-5-en-2-yl)bicyclo[3.1.0]hex-2-ene	Hydrocarbons	159407-35-9	1394	-	0.0058±0.0006	0.0053±0.0003	0.0054±0.0001
XMW0817	69	93	204.188	C15H24	(1S,5S,6R)-6-Methyl-2-methylene-6-(4-methylpent-3-en-1-yl)bicyclo[3.1.1]heptane	Terpenoids	15438-94-5	1492	-	0.5753±0.0680	0.5172±0.0148	0.4917±0.0033
D177	110	95	220.183	C15H24O	(1aR,1bS,2aS,5S,5aS,7aS)-2,2,5,7a-Tetramethyldecahydrocyclopenta[2',3']cyclobuta[1',2':3,4]benzo[1,2-b]oxirene	Terpenoids	104188-24-1	1549	-	0.0039±0.0004	0.0036±0.0005	0.0042±0.0004
XMW1234	99	57	144.053	C5H8N2O3	(2E)-2-(Acetylhydrazono)propanoic acid	Acid	64096-81-7	1468	-	0.0663±0.0107	0.0486±0.0052	0.0545±0.0023
XMW0454*035	68	59	170.131	C10H18O2	(3R,6S)-2,2,6-Trimethyl-6-vinyltetrahydro-2H-pyran-3-ol	Heterocyclic compound	39028-58-5	1173	woody	0.9496±0.0687	0.9120±0.0225	0.8822±0.0382
D244	207	105	222.198	C15H26O	(3S,3aR,3bR,4S,7R,7aR)-4-Isopropyl-3,7-dimethyloctahydro-1H-cyclopenta[1,3]cyclopropa[1,2]benzen-3-ol	Terpenoids	23445-02-5	1515	spicy, minty	0.0683±0.0021	0.0738±0.0024	0.0732±0.0060
WMW0065	67	41	142.136	C9H18O	(6Z)-Nonen-1-ol	Alcohol	35854-86-5	1171	fresh, green, melon, waxy, honeydew, cantaloupe, cucumber, clean	0.1727±0.0126	0.1499±0.0105	0.1590±0.0081
XMW0935	135	150	150.104	C10H14O	(E)-2,6-Dimethylocta-2,5,7-trien-4-one	Ketone	33746-72-4	1239	-	0.0590±0.0041	0.0546±0.0007	0.0537±0.0017
XMW1072	93	81	154.136	C10H18O	(E)-2,6-Dimethylocta-5,7-dien-2-ol	Alcohol	7643-60-9	1169	-	0.4282±0.0365	0.4272±0.0122	0.4181±0.0173
GMW0087	83	41	154.136	C10H18O	(E)-2-Decenal	Aldehyde	3913-81-3	1263	waxy, fatty, earthy, green, cilantro, mushroom, aldehydic, fried, chicken, fatty, tallow	0.0183±0.0013	0.0184±0.0009	0.0208±0.0004
KMW0157*012	41	83	112.089	C7H12O	(E)-2-Heptenal	Aldehyde	18829-55-5	957	pungent, green, vegetable, fresh, fatty	0.0197±0.0012	0.0218±0.0057	0.0228±0.0018
KMW0243	41	55	126.104	C8H14O	(E)-2-Octenal	Aldehyde	2548-87-0	1057.36392742796	fresh, cucumber, fatty, green, herbal, banana, waxy, leafy	0.0603±0.0156	0.0833±0.0033	0.0810±0.0007
XMW0750	70	41	210.198	C14H26O	(E)-Tetradec-2-enal	Aldehyde	51534-36-2	1673	citrus, waxy, fatty, green, floral	0.0039±0.0005	0.0027±0.0001	0.0032±0.0003
D344	81	41	166.136	C11H18O	(E,E)-2,4-Undecadienal	Aldehyde	30361-29-6	1430	oily, caramel, spicy, citrus, buttery, baked	0.0069±0.0003	0.0072±0.0007	0.0097±0.0027
XMW1409	134	93	135.105	C9H13N	(R)-(+)-1-(p-Tolyl)ethylAmine	Amine	4187-38-6	1185	-	0.0051±0.0002	0.0061±0.0002	0.0053±0.0011
XMW0421	84	133	162.116	C10H14N2	(S)-3-(1-methyl-2-pyrrolidinyl)-Pyridine	Heterocyclic compound	54-11-5	1361	-	0.0035±0.0001	0.0028±0.0003	0.0034±0.0002
NMW0227*137	93	119	204.188	C15H24	(Z)-1-Methyl-4-(6-methylhept-5-en-2-ylidene)cyclohex-1-ene	Terpenoids	13062-00-5	1515	-	0.0050±0.0005	0.0060±0.0003	0.0053±0.0005
KMW0156*012	41	83	112.089	C7H12O	(Z)-2-Heptenal	Aldehyde	57266-86-1	958	-	0.0197±0.0012	0.0218±0.0057	0.0228±0.0018
XMW1357	81	67	224.178	C14H24O2	(Z)-Oxacyclopentadec-6-en-2-one	Ketone	63958-52-1	2006	-	0.0048±0.0017	0.0015±0.0005	0.0025±0.0004
KMW0287	81	41	138.104	C9H14O	(Z,Z)-3,6-Nonadienal	Aldehyde	21944-83-2	1100	fatty, soapy, cucumber	0.2428±0.0230	0.1941±0.0073	0.2047±0.0061
WMW0146	161	122	204.188	C15H24	.alpha.-Maaliene	Terpenoids	489-28-1	1443	-	0.0082±0.0005	0.0075±0.0003	0.0078±0.0005
KMW0606	105	161	204.188	C15H24	.alpha.-Muurolene	Terpenoids	10208-80-7	1499	woody	1.7020±0.1678	1.5742±0.0447	1.5001±0.0137
KMW0582*151	161	105	204.188	C15H24	.beta.-Guaiene	Terpenoids	88-84-6	1490	sweet, woody, dry, guaiacwood, spicy, powdery	0.7480±0.0203	0.7450±0.0270	0.7244±0.0159
KMW0199	93	41	136.125	C10H16	.beta.-Myrcene	Terpenoids	123-35-3	992.018779342723	musty, balsamic, spice	0.0167±0.0007	0.0206±0.0023	0.0202±0.0016
KMW0684	99	71	198.162	C12H22O2	.delta.-Dodecalactone	Ester	713-95-1	1720	peachy, oily, creamy, soapy	0.0660±0.0070	0.0474±0.0021	0.0574±0.0049
WMW0175	136	93	196.146	C12H20O2	.delta.-Terpineol, acetate	Terpenoids	93836-50-1	1315	-	0.0026±0.0004	0.0048±0.0002	0.0049±0.0002
KMW0553	121	93	204.188	C15H24	.gamma.-Elemene	Terpenoids	29873-99-2	1433	green, woody, oily	0.0682±0.0025	0.0577±0.0012	0.0591±0.0031
KMW0259	91	93	136.125	C10H16	.gamma.-Terpinene	Terpenoids	99-85-4	1060.2454642476	oily, smoky	0.0108±0.0006	0.0179±0.0011	0.0153±0.0006
XMW0268	169	170	198.141	C15H18	1,2,3,3a,8,9,9a,9b-Octahydrocyclopenta[def]phenanthrene	Aromatics	148145-44-2	1552	-	0.0335±0.0009	0.0317±0.0013	0.0352±0.0024
XMW0444	42	41	97.039	C2H3N5	1,2,4,5-Tetrazin-3-Amine	Heterocyclic compound	79329-74-1	967	-	0.0472±0.0022	0.0437±0.0002	0.0481±0.0014
XMW0448	112	42	112.05	C2H4N6	1,2,4,5-Tetrazine-3,6-diAmine	Heterocyclic compound	19617-90-4	1279	-	0.0258±0.0033	0.0218±0.0032	0.0248±0.0012
NMW0223	126	52	126.032	C6H6O3	1,2,4-Benzenetriol	Alcohol	533-73-3	1507	-	0.0044±0.0001	0.0041±0.0003	0.0046±0.0002
XMW0107	120	91	138.068	C8H10O2	1,2-Benzenedimethanol	Alcohol	612-14-6	1392	-	0.0112±0.0009	0.0078±0.0005	0.0086±0.0001
XMW0472	105	77	166.063	C9H10O3	1,2-Ethanediol, monobenzoate	Ester	94-33-7	1402	-	0.0108±0.0013	0.0119±0.0012	0.0108±0.0007
NMW0259	126	69	126.032	C6H6O3	1,3,5-Benzenetriol	Phenol	108-73-6	1610	-	0.0030±0.0001	0.0026±0.0001	0.0028±0.0005
XMW0588	42	155	155.106	C7H13N3O	1,3,5-Triazaadamantan-7-ol	Heterocyclic compound	130267-10-6	1187	-	0.1565±0.0124	0.1569±0.0057	0.1649±0.0091
KMW0252*154	93	41	136.125	C10H16	1,3,7-Octatriene, 3,7-dimethyl-	Terpenoids	502-99-8	1048	fruity, floral, wet, cloth	0.0055±0.0006	0.0088±0.0005	0.0067±0.0005
KMW0304	119	91	134.11	C10H14	1,3,8-p-Menthatriene	Terpenoids	18368-95-1	1119	turpentine, camphor, herbal, woody	0.0659±0.0033	0.0641±0.0029	0.0457±0.0159
KMW0612	192	91	192.079	C11H12O3	1,3-Benzodioxole, 4-methoxy-6-(2-propenyl)-	Aromatics	607-91-0	1520	spicy, warm, balsamic, woody	0.3322±0.0151	0.3528±0.0121	0.3488±0.0287
NMW0756*003	45	57	90.068	C4H10O2	1,3-Butanediol	Alcohol	107-88-0	866.271909047845	-	0.1145±0.0128	0.7442±0.0609	0.2435±0.0660
KMW0223	121	93	136.125	C10H16	1,3-Cyclohexadiene, 1-methyl-4-(1-methylethyl)-	Terpenoids	99-86-5	1018.03628601921	woody, terpene, lemon, herbal, medicinal, citrus	0.0022±0.0002	0.0027±0.0001	0.0019±0.0002
KMW0595*084	119	93	204.188	C15H24	1,3-Cyclohexadiene, 5-(1,5-dimethyl-4-hexenyl)-2-methyl-, [S-(R*,S*)]-	Terpenoids	495-60-3	1495	spice, fresh, sharp	1.5968±0.0830	1.5412±0.0440	1.4767±0.0085
KMW0479*140	107	91	150.104	C10H14O	1,3-Cyclohexadiene-1-carboxaldehyde, 2,6,6-trimethyl-	Terpenoids	116-26-7	1205.71736785329	fresh, herbal, phenol, metallic, rosemary, tobacco, spicy	1.1195±0.0927	1.0771±0.0208	1.0544±0.0355
XMW0036	98	70	168.115	C10H16O2	1,3-Cyclopentanedione, 4-(3-methylbutyl)-	Ketone	939-86-6	1337	-	0.0020±0.0001	0.0019±0.0004	0.0023±0.0000
WMW0126	67	95	124.125	C9H16	1,3-Hexadiene, 3-ethyl-2-methyl-	Hydrocarbons	61142-36-7	1031	nutty	0.0161±0.0014	0.0212±0.0023	0.0221±0.0029
XMW0209	79	91	152.12	C10H16O	1,4-Cyclohexadiene-1-methanol, 4-(1-methylethyl)-	Alcohol	22539-72-6	1330	-	0.0090±0.0003	0.0120±0.0018	0.0147±0.0004
XMW0634*039	79	91	152.12	C10H16O	1,5-Cyclohexadiene-1-methanol, 4-(1-methylethyl)-	Terpenoids	19876-45-0	1194	-	0.0068±0.0008	0.0119±0.0011	0.0259±0.0159
XMW0771	68	67	136.125	C10H16	1,5-Cyclooctadiene, 3,4-dimethyl-	Hydrocarbons	21284-05-9	1046	-	0.0025±0.0001	0.0024±0.0002	0.0027±0.0003
KMW0254	83	55	152.12	C10H16O	1,5-Heptadien-4-one, 3,3,6-trimethyl-	Terpenoids	546-49-6	1062	herbal, honey, minty, berry	0.1346±0.0118	0.1285±0.0040	0.1354±0.0053
WMW0075	41	69	222.198	C15H26O	1,6,10-Dodecatrien-3-ol, 3,7,11-trimethyl-	Terpenoids	7212-44-4	1537.04368641532	floral, green, waxy, citrus, woody	0.0034±0.0003	0.0030±0.0002	0.0038±0.0004
WMW0105	41	69	152.157	C11H20	1,7-Nonadiene, 4,8-dimethyl-	Hydrocarbons	62108-28-5	1026	-	0.0165±0.0006	0.0146±0.0005	0.0171±0.0012
XMW0521	79	68	136.125	C10H16	1,7-Octadiene, 2-methyl-6-methylene-	Terpenoids	1686-30-2	984	-	0.0123±0.0005	0.0150±0.0006	0.0141±0.0005
XMW1461	126	168	168.07	C8H9FN2O	1-Amino-2-acetamino-3-fluorobenzene	Amine	18645-85-7	1580	-	0.0031±0.0002	0.0017±0.0006	0.0029±0.0001
NMW0758	55	70	116.084	C6H12O2	1-Butanol, 3-methyl-, formate	Ester	110-45-2	792	plum, black currant, ethereal, vinegar, dry earthy, fruity, green	0.3245±0.0113	1.1381±0.1013	0.4107±0.0927
KMW0454	68	79	150.104	C10H14O	1-Cyclohexene-1-carboxAldehyde, 4-(1-methylethenyl)-	Aldehyde	2111-75-3	1274	fresh, green, herbal, grassy, sweet, minty, cumin	0.0153±0.0004	0.0145±0.0017	0.0167±0.0003
KMW0489	68	79	150.104	C10H14O	1-Cyclohexene-1-carboxAldehyde, 4-(1-methylethenyl)-, (S)-	Aldehyde	18031-40-8	1207	fresh, green, oily, grassy, fatty, minty, cherry	0.6457±0.0537	0.6454±0.0208	0.6663±0.0351
XMW0722	96	68	152.084	C9H12O2	1-Cyclohexene-1-carboxAldehyde, 5,5-dimethyl-3-oxo-	Aldehyde	56621-35-3	1285	-	0.0082±0.0003	0.0091±0.0021	0.0141±0.0060
KMW0456	70	55	158.167	C10H22O	1-Decanol	Alcohol	112-30-1	1271.52890329552	fatty, waxy, floral, orange, sweet, watery	0.0887±0.0018	0.0847±0.0111	0.0969±0.0012
KMW0629	55	69	186.198	C12H26O	1-Dodecanol	Alcohol	112-53-8	1474	earthy, soapy, waxy, fatty, honey, coconut	0.0345±0.0012	0.0320±0.0019	0.0341±0.0007
KMW0159	56	70	116.12	C7H16O	1-Heptanol	Alcohol	111-70-6	970.422535211268	grassy	0.1001±0.0023	0.0973±0.0008	0.0952±0.0029
KMW0706	55	69	242.261	C16H34O	1-Hexadecanol	Alcohol	36653-82-4	1882.36953455571	waxy, clean, greasy, floral, oily	0.0046±0.0011	0.0023±0.0001	0.0034±0.0002
KMW0133	70	69	116.12	C7H16O	1-Hexanol, 4-methyl-	Alcohol	818-49-5	953	sweaty	0.0112±0.0046	0.0243±0.0006	0.0138±0.0058
D457	97	69	200.178	C12H24O2	1-Hexanol, 5-methyl-2-(1-methylethyl)-, acetate	Ester	40853-55-2	1265	-	0.0225±0.0003	0.0200±0.0022	0.0234±0.0004
XMW0958	57	41	282.084	C11H23I	1-Iodoundecane	Halogenated hydrocarbons	4282-44-4	1534	-	0.0312±0.0054	0.0313±0.0029	0.0353±0.0014
NMW0133	100	128	128.022	C4H4N2O3	1-Methyl-2,4,5-trioxoimidazolidine	Heterocyclic compound	3659-97-0	1324	-	0.0038±0.0003	0.0039±0.0004	0.0043±0.0001
XMW0408	142	97	142.099	C8H14O2	1-Methylcyclohexylcarboxylic Acid	Acid	1123-25-7	1210	-	0.0042±0.0005	0.0044±0.0000	0.0044±0.0002
NMW0235	156	127	156.058	C11H8O	1-NaphthalenecarboxAldehyde	Aldehyde	66-77-3	1547	-	0.0048±0.0001	0.0045±0.0003	0.0049±0.0002
KMW0344	56	55	144.151	C9H20O	1-Nonanol	Alcohol	143-08-8	1170.64171122995	fresh, clean, fatty, floral, rose, orange, dusty, wet, oily	0.7778±0.0644	0.7211±0.0385	0.7295±0.0446
XMW0410	83	101	142.136	C9H18O	1-Nonen-4-ol	Alcohol	35192-73-5	1103	-	0.6866±0.0554	0.5424±0.0130	0.5699±0.0198
WMW0092	44	58	143.167	C9H21N	1-OctanAmine,N-methyl-	Amine	2439-54-5	1088	-	0.0901±0.0080	0.0723±0.0021	0.0759±0.0031
KMW0276	56	55	130.136	C8H18O	1-Octanol	Alcohol	111-87-5	1069.76369495166	intense citrus, rose	0.0146±0.0028	0.0155±0.0004	0.0141±0.0013
XMW0911	128	99	170.131	C10H18O2	1-Octen-1-ol, acetate	Alcohol	77149-68-9	1191	-	0.0066±0.0002	0.0064±0.0001	0.0065±0.0005
XMW0164	138	82	194.167	C13H22O	1-Oxaspiro[4.5]dec-6-ene, 2,6,10,10-tetramethyl-	Terpenoids	36431-72-8	1302	tea, herbal, green, wet, tobacco, leafy, metallic, woody, spicy	0.0045±0.0004	0.0040±0.0001	0.0038±0.0001
XMW0358	110	95	152.084	C9H12O2	1-Pentanone, 1-(2-furanyl)-	Heterocyclic compound	3194-17-0	1176	sweet, caramel	0.2480±0.0161	0.2570±0.0143	0.2340±0.0090
XMW0921	111	126	168.061	C9H12OS	1-Pentanone, 1-(2-thienyl)-	Heterocyclic compound	53119-25-8	1328	-	0.0032±0.0001	0.0031±0.0003	0.0037±0.0002
D102	105	77	162.104	C11H14O	1-Pentanone, 1-phenyl-	Ketone	1009-14-9	1374	balsamic, valerian	0.0136±0.0003	0.0140±0.0002	0.0136±0.0006
XMW1018	175	132	175.136	C12H17N	1-PhenylcyclohexylAmine	Amine	2201-24-3	1517	-	0.0679±0.0031	0.0752±0.0024	0.0734±0.0061
KMW0726	55	69	214.23	C14H30O	1-Tetradecanol	Alcohol	112-72-1	1680.49698795181	fruity, waxy, orris, coconut	0.0053±0.0008	0.0037±0.0003	0.0045±0.0003
KMW0523	55	69	172.183	C11H24O	1-Undecanol	Alcohol	112-42-5	1371	fresh, waxy, rose, soapy, clean, cloth, floral, citrus	0.0102±0.0004	0.0094±0.0012	0.0106±0.0004
WMW0122	55	69	168.151	C11H20O	1-Undecyn-4-ol	Alcohol	22127-86-2	1275	-	0.0744±0.0046	0.0661±0.0085	0.0754±0.0012
NMW0036	56	111	111.068	C6H9NO	1-ethenyl-2-Pyrrolidinone	Heterocyclic compound	88-12-0	1102	-	0.2153±0.0119	0.1736±0.0035	0.1815±0.0044
XMW0636	71	85	268.069	C10H21I	1-iodo-Decane	Halogenated hydrocarbons	2050-77-3	1433	-	0.0397±0.0017	0.0329±0.0042	0.0398±0.0005
NMW0004	71	67	170.131	C10H18O2	1-methyl-4-(1-methylethenyl)-1,2-Cyclohexanediol	Terpenoids	1946-00-5	1321	cool, minty	0.1670±0.0211	0.1445±0.0236	0.1659±0.0029
D400*124	55	82	212.214	C14H28O	11-Tetradecen-1-ol, (E)-	Alcohol	35153-18-5	1673	-	0.0061±0.0005	0.0055±0.0003	0.0057±0.0004
XMW0441	42	103	102.994	C2H2ClN3	1H-1,2,4-Triazole, 3-chloro-	Heterocyclic compound	6818-99-1	1237	-	0.2275±0.0197	0.2241±0.0043	0.2147±0.0066
XMW0504*084	119	93	204.188	C15H24	1H-Benzocycloheptene, 2,4a,5,6,7,8-hexahydro-3,5,5,9-tetramethyl-, (R)-	Terpenoids	1461-03-6	1500	-	1.5968±0.0830	1.5412±0.0440	1.4767±0.0085
KMW0210	161	105	204.188	C15H24	1H-Cyclopenta[1,3]cyclopropa[1,2]benzene, octahydro-7-methyl-3-methylene-4-(1-methylethyl)-, [3aS-(3a.alpha.,3b.beta.,4.beta.,7.alpha.,7aS*)]-	Terpenoids	13744-15-5	1390	citrus, fruity, radish	0.0087±0.0009	0.0081±0.0004	0.0076±0.0003
XMW0380*056	161	105	204.188	C15H24	1H-Cyclopropa[a]naphthalene, 1a,2,3,5,6,7,7a,7b-octahydro-1,1,7,7a-tetramethyl-, [1aR-(1a.alpha.,7.alpha.,7a.alpha.,7b.alpha.)]-	Terpenoids	17334-55-3	1432	-	0.0134±0.0009	0.0104±0.0012	0.0119±0.0003
XMW1467	110	109	110.084	C6H10N2	1H-Pyrazole, 1,3,5-trimethyl-	Heterocyclic compound	1072-91-9	1032	-	0.0075±0.0003	0.0077±0.0002	0.0071±0.0001
XMW0149	83	42	98.084	C5H10N2	1H-Pyrazole, 4,5-dihydro-5,5-dimethyl-	Heterocyclic compound	4320-85-8	983	-	0.0049±0.0004	0.0056±0.0004	0.0046±0.0004
XMW0532	96	95	138.091	C6H10N4	1H-Pyrazole-1-carboximidamide, 3,5-dimethyl-	Heterocyclic compound	22906-75-8	1096	-	1.9632±0.1663	1.5799±0.0472	1.6511±0.0511
XMW0223	139	67	139.063	C7H9NO2	1H-Pyrrole-2,5-dione, 3-ethyl-4-methyl-	Heterocyclic compound	20189-42-8	1239	-	0.3083±0.0265	0.2983±0.0077	0.2902±0.0104
XMW1208	42	41	70.028	CH2N4	1H-Tetrazole	Heterocyclic compound	288-94-8	1019	-	0.0065±0.0002	0.0064±0.0006	0.0067±0.0003
XMW1328	192	41	192.151	C13H20O	2(1H)-Naphthalenone, 3,4,4a,5,6,7-hexahydro-1,1,4a-trimethyl-	Ketone	4668-61-5	1491	-	0.1798±0.0177	0.1617±0.0046	0.1497±0.0061
NMW0033	67	95	95.037	C5H5NO	2(1H)-Pyridinone	Heterocyclic compound	142-08-5	1094	-	0.2948±0.0213	0.2362±0.0047	0.2424±0.0075
XMW1087	99	71	158.058	C7H10O4	2(3H)-Furanone, 5-(acetyloxy)dihydro-5-methyl-	Heterocyclic compound	57681-51-3	1226	-	0.0148±0.0017	0.0118±0.0011	0.0179±0.0028
KMW0423	85	100	142.099	C8H14O2	2(3H)-Furanone, 5-butyldihydro-	Ester	104-50-7	1261	sweet, coconut, waxy, creamy, tonka, dairy, fatty	0.2444±0.0215	0.2232±0.0244	0.2069±0.0017
D442	99	41	156.115	C9H16O2	2(3H)-Furanone, 5-butyldihydro-4-methyl-	Heterocyclic compound	39212-23-2	1302	tonka, coumarin, coconut, toasted, nutty, celery, burnt	0.0176±0.0004	0.0162±0.0021	0.0197±0.0013
KMW0615	99	42	156.115	C9H16O2	2(3H)-Furanone, 5-butyldihydro-4-methyl-, cis-	Heterocyclic compound	55013-32-6	1337	sweet, spicy, coconut, vanilla	0.0086±0.0004	0.0075±0.0013	0.0091±0.0004
KMW0492	85	70	114.068	C6H10O2	2(3H)-Furanone, 5-ethyldihydro-	Ester	695-06-7	1054.85592315902	sweet, caramel	0.1386±0.0107	0.1498±0.0076	0.1633±0.0048
XMW0745	99	41	184.146	C11H20O2	2(3H)-Furanone, 5-hexyldihydro-4-methyl-, trans-	Heterocyclic compound	147254-33-9	1444	-	0.0137±0.0008	0.0104±0.0012	0.0114±0.0015
KMW0521	85	128	156.115	C9H16O2	2(3H)-Furanone, dihydro-5-pentyl-	Heterocyclic compound	104-61-0	1368.028713418	coconut, woody	0.0325±0.0009	0.0301±0.0048	0.0351±0.0009
KMW0539	112	83	112.052	C6H8O2	2(5H)-Furanone, 5-ethyl-	Heterocyclic compound	2407-43-4	966	spice	1.5024±0.0400	1.5771±0.0440	1.5358±0.0165
KMW0383	97	57	142.063	C7H10O3	2(5H)-Furanone, 5-ethyl-3-hydroxy-4-methyl-	Heterocyclic compound	698-10-2	1195	sweet, fruity, caramel, maple, fenugreek, brown, sugar, nutty, chicory, praline, butterscotch	0.7312±0.0681	0.7049±0.0241	0.7099±0.0338
XMW0174	175	190	190.099	C12H14O2	2,2'-Ethylidenebis(5-methylfuran)	Heterocyclic compound	3209-79-8	1379	-	0.1866±0.0060	0.1862±0.0024	0.1758±0.0057
KMW0075*003	45	57	90.068	C4H10O2	2,3-Butanediol	Alcohol	513-85-9	786.96558915537	buttery, creamy	0.1145±0.0128	0.7442±0.0609	0.2435±0.0660
KMW0269*022	135	136	136.1	C8H12N2	2,3-Dimethyl-5-ethylpyrazine	Heterocyclic compound	15707-34-3	1090	burnt, popcorn, roasted, cocoa	0.0019±0.0006	0.0047±0.0003	0.0030±0.0005
NMW0228	164	121	164.084	C10H12O2	2,4,6-Cycloheptatrien-1-one, 2-hydroxy-4-(1-methylethyl)-	Terpenoids	499-44-5	1520	phenol, woody, moss	0.0145±0.0022	0.0142±0.0005	0.0142±0.0009
NMW0007*140	107	91	150.104	C10H14O	2,4-Cycloheptadien-1-one, 2,6,6-trimethyl-	Terpenoids	503-93-5	1243	minty	1.1195±0.0927	1.0771±0.0208	1.0544±0.0355
w02	41	55	154.136	C10H18O	2,4-Decadien-1-ol	Alcohol	14507-02-9	1274	fatty, waxy, citrus, melon	0.0627±0.0039	0.0582±0.0077	0.0654±0.0004
XMW0691*049	81	41	152.12	C10H16O	2,4-Decadienal	Hydrocarbons	2363-88-4	1319.20529801325	orange, sweet, fresh, citrus, fatty, green	0.0089±0.0004	0.0123±0.0018	0.0141±0.0003
KMW0482*049	81	41	152.12	C10H16O	2,4-Decadienal, (E,E)-	Aldehyde	25152-84-5	1320.077	dusty, waxy, oily, soapy	0.0089±0.0004	0.0123±0.0018	0.0141±0.0003
WMW0078	206	191	206.167	C14H22O	2,4-Di-tert-butylphenol	Phenol	96-76-4	1512.57449344458	phenol	0.3291±0.0132	0.3674±0.0114	0.3604±0.0324
XMW0108	140	85	198.235	C14H30	2,4-Dimethyldodecane	Hydrocarbons	6117-99-3	1285	-	0.0048±0.0006	0.0042±0.0005	0.0046±0.0005
XMW0584	141	85	214.157	C12H22O3	2,5-Dibutoxy-2,5-dihydrofuran	Heterocyclic compound	20295-23-2	1441	-	0.0108±0.0006	0.0096±0.0010	0.0108±0.0000
XMW0404	124	123	124.016	C6H4O3	2,5-FurandicarboxAldehyde	Aldehyde	823-82-5	1076	-	0.0376±0.0015	0.0553±0.0021	0.0580±0.0041
XMW1203	42	41	114.032	C5H6O3	2,5-Furandione, dihydro-3-methyl-	Heterocyclic compound	4100-80-5	1057	-	0.0112±0.0014	0.0118±0.0006	0.0102±0.0011
XMW0492	127	56	127.063	C6H9NO2	2,5-Pyrrolidinedione, 1-ethyl-	Heterocyclic compound	2314-78-5	1191	-	0.0412±0.0026	0.0426±0.0026	0.0452±0.0009
NMW0310	69	41	222.198	C15H26O	2,6,10-Dodecatrien-1-ol, 3,7,11-trimethyl-	Terpenoids	4602-84-0	1702.63736263736	mild, fresh, sweet, linden, floral, angelica	0.0339±0.0044	0.0243±0.0005	0.0293±0.0015
NMW0302	41	69	222.198	C15H26O	2,6,10-Dodecatrien-1-ol, 3,7,11-trimethyl-, (Z,E)-	Terpenoids	3790-71-4	1697	-	0.0082±0.0005	0.0076±0.0011	0.0109±0.0010
w05	84	69	220.183	C15H24O	2,6,10-Dodecatrienal, 3,7,11-trimethyl-	Terpenoids	19317-11-4	1656	floral, minty	0.0071±0.0008	0.0054±0.0003	0.0062±0.0007
NMW0319	69	41	220.183	C15H24O	2,6,10-Dodecatrienal, 3,7,11-trimethyl-, (E,E)-	Terpenoids	502-67-0	1737	-	0.0142±0.0014	0.0101±0.0006	0.0126±0.0014
XMW0159	57	71	226.266	C16H34	2,6,10-Trimethyltridecane	Hydrocarbons	3891-99-4	1449	-	0.0756±0.0044	0.0608±0.0078	0.0727±0.0017
XMW0675	121	91	150.104	C10H14O	2,6,6-Trimethylcyclohexa-1,4-dienecarbAldehyde	Aldehyde	162376-82-1	1109	-	0.0398±0.0030	0.0320±0.0025	0.0340±0.0017
XMW0902	69	41	138.141	C10H18	2,6-Dimethyl-2-trans-6-octadiene	Terpenoids	2609-23-6	993	-	0.0737±0.0044	0.0794±0.0047	0.0701±0.0021
XMW1433	128	71	170.094	C9H14O3	2,6-Heptanedione, 3-acetyl-	Ketone	29214-57-1	1260	-	0.0036±0.0002	0.0033±0.0002	0.0030±0.0002
KMW0518	93	69	196.146	C12H20O2	2,6-Octadien-1-ol, 3,7-dimethyl-, acetate, (Z)-	Ester	141-12-8	1365.21978021978	floral, rose, soapy, citrus, dewy, pear	0.0050±0.0001	0.0050±0.0004	0.0046±0.0001
KMW0459	41	69	152.12	C10H16O	2,6-Octadienal, 3,7-dimethyl-, (E)-	Terpenoids	141-27-5	1270	citrus, lemon	0.0415±0.0048	0.0334±0.0039	0.0391±0.0014
KMW0432	152	69	152.12	C10H16O	2,6-Octadienal, 3,7-dimethyl-, (Z)-	Terpenoids	106-26-3	1240	sweet, citral, lemon, peel	0.0179±0.0011	0.0183±0.0008	0.0164±0.0003
XMW0693*050	69	41	182.131	C11H18O2	2,6-Octadienoic acid, 3,7-dimethyl-, methyl ester	Ester	2349-14-6	1323	-	0.0477±0.0011	0.0488±0.0058	0.0559±0.0009
XMW0907	108	81	168.079	C9H12O3	2-(2-Acetoxy-1-propyl)furan, (S)	Heterocyclic compound	60830-70-8	1143	-	0.0030±0.0004	0.0042±0.0005	0.0041±0.0001
XMW0289	109	124	124.052	C7H8O2	2-Acetyl-5-methylfuran	Heterocyclic compound	1193-79-9	1037.21804511278	strong, musty, nutty, hay, coconut, coumarin, milky	0.0058±0.0002	0.0070±0.0004	0.0061±0.0002
KMW0211	127	99	127.009	C5H5NOS	2-Acetylthiazole	Heterocyclic compound	24295-03-2	1020	nutty, popcorn, roasted, peanut, hazelnut	0.0038±0.0001	0.0039±0.0001	0.0039±0.0001
XMW0646	165	95	224.141	C13H20O3	2-Benzofurancarboxylic acid, 2,4,5,6,7,7a-hexahydro-4,4,7a-trimethyl-, methyl ester, cis-	Ester	77383-92-7	1517	-	0.0019±0.0002	0.0024±0.0001	0.0020±0.0001
XMW1256	119	121	192.151	C13H20O	2-Butanone, 4-(2,6,6-trimethyl-1,3-cyclohexadien-1-yl)-	Ketone	20483-36-7	1424	floral	0.0225±0.0014	0.0249±0.0011	0.0245±0.0010
XMW0244	194	121	194.167	C13H22O	2-Butanone, 4-(2,6,6-trimethyl-1-cyclohexen-1-yl)-	Ketone	17283-81-7	1433	earthy, woody, mahogany, orris, dry, amber	0.0111±0.0017	0.0090±0.0018	0.0112±0.0002
KMW0526	121	69	190.136	C13H18O	2-Buten-1-one, 1-(2,6,6-trimethyl-1,3-cyclohexadien-1-yl)-, (E)-	Terpenoids	23726-93-4	1386	apple, rose, honey, tobacco, sweet	0.0360±0.0024	0.0393±0.0021	0.0415±0.0006
KMW0547	119	152	194.131	C12H18O2	2-Cyclohexen-1-ol, 2-methyl-5-(1-methylethenyl)-, acetate	Ester	97-42-7	1336	green, minty, spearmint, nasturtium, herbal, rummy, grape, pear, spicy	0.0099±0.0011	0.0118±0.0020	0.0140±0.0006
KMW0420	84	41	154.136	C10H18O	2-Cyclohexen-1-ol, 3-methyl-6-(1-methylethyl)-, trans-	Terpenoids	16721-39-4	1208	herbal	0.0264±0.0049	0.0306±0.0060	0.0328±0.0051
NMW0124	126	41	168.115	C10H16O2	2-Cyclohexen-1-one, 2-hydroxy-3-methyl-6-(1-methylethyl)-	Terpenoids	490-03-9	1302	minty, buchu, leafy, black currant, bud, phenol, corn mint, menthol, herbal, woody	0.0084±0.0004	0.0084±0.0016	0.0113±0.0005
XMW0713	82	110	110.073	C7H10O	2-Cyclohexen-1-one, 3-methyl-	Ketone	1193-18-6	1075	nutty, caramel, phenol, cherry	2.0277±0.1157	2.0146±0.0413	2.0167±0.0884
XMW1473	126	98	168.115	C10H16O2	2-Cyclohexen-1-one, 4-hydroxy-3-methyl-6-(1-methylethyl)-, trans-	Ketone	55955-53-8	1432	-	0.0029±0.0005	0.0023±0.0003	0.0025±0.0001
KMW0260	111	126	126.068	C7H10O2	2-Cyclopenten-1-one, 2-hydroxy-3,4-dimethyl-	Ketone	21835-00-7	1075	strong, caramel	0.2909±0.0191	0.3003±0.0075	0.2805±0.0065
WMW0103	81	68	114.104	C7H14O	2-Cyclopentylethanol	Alcohol	766-00-7	1003	-	0.0036±0.0006	0.0059±0.0003	0.0043±0.0002
WMW0083	57	41	156.151	C10H20O	2-Decen-1-ol, (E)-	Alcohol	18409-18-2	1257	waxy, fresh air, citrus, rose, rue	0.1830±0.0042	0.1724±0.0214	0.2027±0.0041
KMW0435	41	55	154.136	C10H18O	2-Decenal, (Z)-	Aldehyde	2497-25-8	1252	tallow	0.2260±0.0108	0.2249±0.0035	0.2170±0.0058
KMW0570	83	41	182.167	C12H22O	2-Dodecenal, (E)-	Aldehyde	20407-84-5	1468	citrus, metallic, mandarin, orange, waxy, aldehydic	0.0225±0.0010	0.0191±0.0023	0.0223±0.0009
D364	81	82	138.079	C7H10N2O	2-Ethoxy-3-methylpyrazine	Heterocyclic compound	32737-14-7	1065	hazelnut, roasted, almond, pineapple, earthy	0.0610±0.0041	0.0623±0.0011	0.0618±0.0030
NMW0088	112	70	184.146	C11H20O2	2-Ethylhexyl acrylate	Ester	103-11-7	1220	-	0.0097±0.0010	0.0097±0.0006	0.0115±0.0014
XMW0267	112	56	113.12	C7H15N	2-Ethylpiperidine	Heterocyclic compound	1484-80-6	1026	-	0.0187±0.0007	0.0171±0.0006	0.0203±0.0010
XMW0959	125	124	125.064	C7H8FN	2-Fluoro-5-methylaniline	Amine	452-84-6	1080	-	0.0035±0.0003	0.0053±0.0005	0.0053±0.0001
KMW0174	110	109	110.037	C6H6O2	2-FurancarboxAldehyde, 5-methyl-	Aldehyde	620-02-0	964.602683178535	spice, caramel, maple	1.5379±0.0488	1.6035±0.0427	1.5670±0.0166
GMW0039	95	112	112.016	C5H4O3	2-Furancarboxylic acid	Heterocyclic compound	88-14-2	1063.41201716738	acid, caramel, earthy	0.0041±0.0001	0.0047±0.0001	0.0041±0.0001
XMW1212	95	112	140.047	C7H8O3	2-Furancarboxylic acid, ethyl ester	Heterocyclic compound	614-99-3	1047	ethyl, benzoate, fruity, floral	0.0037±0.0002	0.0048±0.0003	0.0041±0.0001
XMW1268	71	99	144.042	C6H8O4	2-Furancarboxylic acid, tetrahydro-3-methyl-5-oxo-	Heterocyclic compound	22073-04-7	1304	-	0.0778±0.0016	0.0755±0.0011	0.0818±0.0065
KMW0207	96	95	128.03	C6H8OS	2-Furanmethanethiol, 5-methyl-	Heterocyclic compound	59303-05-8	995	sulfury, roasted, coffee	0.1233±0.0069	0.1317±0.0093	0.1101±0.0013
KMW0275*088	59	94	170.131	C10H18O2	2-Furanmethanol, 5-ethenyltetrahydro-.alpha.,.alpha.,5-trimethyl-, cis-	Heterocyclic compound	5989-33-3	1074	earthy, floral, sweet, woody	0.0248±0.0015	0.0406±0.0014	0.0401±0.0004
XMW0767	141	93	156.115	C9H16O2	2-Furanmethanol, 5-ethenyltetrahydro-.alpha.,5-dimethyl-	Heterocyclic compound	104188-13-8	1066	-	0.0030±0.0000	0.0033±0.0001	0.0034±0.0001
XMW0183	41	55	126.104	C8H14O	2-Heptenal, 2-methyl-	Aldehyde	30567-26-1	990	-	0.0283±0.0022	0.0318±0.0019	0.0271±0.0006
KMW0046	100	57	100.089	C6H12O	2-Hexanone	Ketone	591-78-6	788.321167883212	fruity, fungal, meaty, buttery	0.0055±0.0003	0.0329±0.0020	0.0113±0.0027
D191	110	95	166.099	C10H14O2	2-Hexanoylfuran	Heterocyclic compound	14360-50-0	1239	sweet, fruity, ketonic, green, apricot, peach	2.5986±0.2185	2.5052±0.0442	2.4386±0.0748
KMW0095*005	41	83	98.073	C6H10O	2-Hexenal	Aldehyde	505-57-7	853	sweet, almond, fruity, green, leafy, apple, plum, vegetable	0.1776±0.0047	1.0118±0.1707	0.4253±0.0986
KMW0088*005	41	83	98.073	C6H10O	2-Hexenal, (E)-	Aldehyde	6728-26-3	853.202676864245	green, grassy	0.1776±0.0047	1.0118±0.1707	0.4253±0.0986
D401	41	43	154.136	C10H18O	2-Isopropyl-5-methylhex-2-enal	Aldehyde	35158-25-9	1106	herbal, lavender, woody, green, blueberry, tomato	0.6790±0.0237	0.5649±0.0128	0.5302±0.0612
KMW0188	120	105	120.007	C4H8S2	2-Methyl-1,3-dithiacyclopentane	Heterocyclic compound	5616-51-3	1026	sulfury, alliaceous, smoky, savory, vegetable	0.0244±0.0006	0.0231±0.0012	0.0245±0.0012
KMW0097	114	113	114.014	C5H6OS	2-Methyl-3-furanthiol	Heterocyclic compound	28588-74-1	870	sulfury, meaty, fishy, metallic	0.9959±0.0272	0.9490±0.0575	0.9175±0.0864
XMW0269	85	57	186.126	C10H18O3	2-Methylbutanoic anhydride	Others	1468-39-9	1190	-	0.1559±0.0104	0.1808±0.0159	0.1969±0.0068
KMW0370	95	107	168.151	C11H20O	2-Methylisoborneol	Terpenoids	2371-42-8	1198	earthy, musty	0.3456±0.0278	0.4501±0.0168	0.4536±0.0176
NMW0229	144	115	144.058	C10H8O	2-Naphthalenol	Phenol	135-19-3	1523.26968973747	-	0.0037±0.0006	0.0037±0.0002	0.0037±0.0002
QWM0006	142	71	142.136	C9H18O	2-Nonanone	Ketone	821-55-6	1091.462113127	fruity, floral, fatty	0.0566±0.0069	0.0504±0.0095	0.0612±0.0110
KMW0294	57	41	128.12	C8H16O	2-Octen-1-ol, (E)-	Alcohol	18409-17-1	1067.61546723953	green, citrus, vegetable, fatty	0.0448±0.0024	0.0513±0.0020	0.0508±0.0022
WMW0217	41	55	182.167	C12H22O	2-Octenal, 2-butyl-	Alcohol	13019-16-4	1378	aldehydic, green, watery, fruity, metallic, oily, tropical, fatty, sweaty, goaty	0.0102±0.0004	0.0097±0.0012	0.0105±0.0005
XMW0660	73	41	142.099	C8H14O2	2-Octenoic Acid	Acid	1470-50-4	1181	-	1.4039±0.1301	1.3041±0.0591	1.3109±0.0662
KMW0396	55	125	170.131	C10H18O2	2-Octenoic acid, ethyl ester	Ester	2351-90-8	1243	fruity, green, pineapple, pear skin, waxy, juicy	0.4798±0.0188	0.4742±0.0093	0.4633±0.0050
XMW1113	125	55	210.118	C9H20FO2P	2-Octyl methylphosphonofluoridate	Ester	22925-97-9	1306	-	0.0054±0.0002	0.0049±0.0006	0.0057±0.0002
D350	114	69	114.068	C6H10O2	2-Pentenoic Acid, 2-methyl-	Acid	3142-72-1	974	dry acid, sweaty, strawberry, woody, fruity, jammy	0.0063±0.0003	0.0061±0.0003	0.0062±0.0002
D158	115	71	208.11	C12H16O3	2-Phenoxyethyl isobutyrate	Ester	103-60-6	1488	green, fruity, waxy, apple, nuances	0.5800±0.0490	0.5509±0.0153	0.5350±0.0022
KMW0487*047	92	91	134.073	C9H10O	2-Propen-1-ol, 3-phenyl-	Alcohol	104-54-1	1310	sweet, balsamic, hyacinth, spicy, green, powdery, cinnamon	0.0067±0.0007	0.0062±0.0002	0.0057±0.0001
NMW0126*047	92	91	134.073	C9H10O	2-Propen-1-ol, 3-phenyl-, (E)-	Alcohol	4407-36-7	1310	sweet, balsamic, hyacinth, spicy, green, powdery, cinnamyl	0.0067±0.0007	0.0062±0.0002	0.0057±0.0001
XMW0920	113	41	198.089	C10H14O4	2-Propenoic acid, 2-methyl-, 1,2-ethanediyl ester	Ester	97-90-5	1323	-	0.0410±0.0023	0.0388±0.0059	0.0450±0.0005
KMW0303	131	103	162.068	C10H10O2	2-Propenoic acid, 3-phenyl-, methyl ester	Ester	19713-73-6	1302	-	0.0040±0.0003	0.0041±0.0001	0.0038±0.0001
KMW0679	131	103	162.068	C10H10O2	2-Propenoic acid, 3-phenyl-, methyl ester, (E)-	Ester	1754-62-7	1379	sweet, balsamic, strawberry, cherry	0.0123±0.0005	0.0113±0.0002	0.0106±0.0004
NMW0021	80	108	108.069	C6H8N2	2-PyridinemethanAmine	Heterocyclic compound	3731-51-9	1054	-	0.0115±0.0006	0.0121±0.0005	0.0109±0.0006
w45	55	41	196.219	C14H28	2-Tetradecene, (E)-	Hydrocarbons	35953-54-9	1406	-	0.0096±0.0012	0.0068±0.0009	0.0070±0.0004
NMW0131	142	97	142.009	C6H6O2S	2-Thiopheneacetic acid	Heterocyclic compound	1918-77-0	1266.07335490831	-	0.0056±0.0001	0.0051±0.0006	0.0059±0.0003
KMW0266	97	45	129.991	C5H6S2	2-Thiophenemethanethiol	Heterocyclic compound	6258-63-5	1105	roasted, coffee, fishy	0.2888±0.0239	0.2317±0.0066	0.2425±0.0071
XMW1348	58	59	198.198	C13H26O	2-Tridecanone	Ketone	593-08-8	1495.81901489118	fatty, waxy, dairy, milky, coconut, nutty, herbal, earthy	0.0978±0.0052	0.0915±0.0036	0.0916±0.0012
w10	58	71	198.198	C13H26O	2-Undecanone, 6,10-dimethyl-	Ketone	1604-34-8	1408	dry, musty	0.0029±0.0001	0.0027±0.0004	0.0032±0.0002
KMW0513*053	70	41	168.151	C11H20O	2-Undecenal	Aldehyde	2463-77-6	1367	fresh, fruity, orange, peel	0.0044±0.0001	0.0041±0.0007	0.0046±0.0002
KMW0517*053	70	41	168.151	C11H20O	2-Undecenal, E-	Aldehyde	53448-07-0	1366	fresh, fruity, citrus, orange, peel	0.0044±0.0001	0.0041±0.0007	0.0046±0.0002
KMW0385*093	93	121	154.136	C10H18O	2-methyl-5-(1-methylethenyl)-Cyclohexanol	Terpenoids	619-01-2	1196	minty, menthol, spearmint, herbal	0.0392±0.0036	0.0574±0.0022	0.0604±0.0036
XMW1440	98	41	154.063	C8H10O3	2-methylprop-2-enoyl 2-methylprop-2-enoate	Others	760-93-0	1054	-	0.0132±0.0012	0.0131±0.0010	0.0138±0.0009
XMW0370	179	69	194.167	C13H22O	2H-1-Benzopyran, 3,4,4a,5,6,8a-hexahydro-2,5,5,8a-tetramethyl-, (2.alpha.,4a.alpha.,8a.alpha.)-	Aromatics	41678-32-4	1318	-	0.0036±0.0008	0.0050±0.0009	0.0039±0.0005
D274	131	160	160.052	C10H8O2	2H-1-Benzopyran-2-one, 3-methyl-	Heterocyclic compound	2445-82-1	1490	-	0.4110±0.0284	0.3993±0.0080	0.3792±0.0094
WMW0220	175	161	204.188	C15H24	2H-2,4a-Methanonaphthalene, 1,3,4,5,6,7-hexahydro-1,1,5,5-tetramethyl-, (2S)-	Terpenoids	1135-66-6	1391	woody, dusty, amber, incense	0.0062±0.0006	0.0063±0.0004	0.0069±0.0001
NMW0212	133	104	133.053	C8H7NO	2H-Indol-2-one, 1,3-dihydro-	Heterocyclic compound	59-48-3	1477.81589479703	-	2.4166±0.1134	2.3397±0.0651	2.2526±0.0215
QWM0003	68	67	152.12	C10H16O	2H-Pyran, 3,6-dihydro-4-methyl-2-(2-methyl-1-propenyl)-	Terpenoids	1786-08-9	1154	green, weedy, cortex, herbal, diphenyl, narcissus, celery	0.1716±0.0150	0.1659±0.0037	0.1633±0.0079
WMW0208	99	71	168.115	C10H16O2	2H-Pyran-2-one, tetrahydro-6-(2-pentenyl)-, (Z)-	Heterocyclic compound	25524-95-2	1518	creamy, waxy, jasmin, peach, coconut	0.0056±0.0011	0.0054±0.0008	0.0047±0.0003
WMW0176	42	70	114.068	C6H10O2	2H-Pyran-2-one, tetrahydro-6-methyl-	Heterocyclic compound	823-22-3	1095.14407684098	creamy, fruity, coconut	0.1288±0.0070	0.1070±0.0088	0.1033±0.0104
D303	99	70	226.193	C14H26O2	2H-Pyran-2-one, tetrahydro-6-nonyl-	Heterocyclic compound	2721-22-4	1929	waxy, creamy, buttery, oily, fatty, cheese, milky, dairy	0.0114±0.0030	0.0058±0.0002	0.0082±0.0003
w19	71	99	142.099	C8H14O2	2H-Pyran-2-one, tetrahydro-6-propyl-	Heterocyclic compound	698-76-0	1288	coconut	0.0934±0.0076	0.0804±0.0104	0.0948±0.0018
KMW0058*035	68	59	170.131	C10H18O2	2H-Pyran-3-ol, 6-ethenyltetrahydro-2,2,6-trimethyl-	Heterocyclic compound	14049-11-7	1173	floral, honey	0.9496±0.0687	0.9120±0.0225	0.8822±0.0382
XMW0923	79	107	122.11	C9H14	3,3-Dimethyl-6-methylenecyclohexene	Hydrocarbons	20185-16-4	1001	-	0.0126±0.0006	0.0145±0.0004	0.0135±0.0007
w11	81	69	192.151	C13H20O	3,5,9-Undecatrien-2-one, 6,10-dimethyl-, (E,Z)-	Ketone	13927-47-4	1535	-	0.0021±0.0001	0.0019±0.0001	0.0022±0.0003
XMW0663	109	96	152.131	C9H16N2	3,5-Dimethyl-1-butylpyrazole	Heterocyclic compound	2655-37-0	1192	-	0.0042±0.0005	0.0048±0.0003	0.0048±0.0002
XMW0422	57	71	198.235	C14H30	3,5-Dimethyldodecane	Hydrocarbons	107770-99-0	1285	-	0.4047±0.0222	0.3530±0.0456	0.4137±0.0052
KMW0280*139	95	43	124.089	C8H12O	3,5-Octadien-2-one	Ketone	38284-27-4	1091	fruity, fatty, mushroom	0.7436±0.0645	0.5977±0.0191	0.6263±0.0192
XMW0186*139	95	43	124.089	C8H12O	3,5-Octadien-2-one, (E,E)-	Ketone	30086-02-3	1073	fruity, green, grassy	0.7436±0.0645	0.5977±0.0191	0.6263±0.0192
XMW1448	137	109	152.12	C10H16O	3,6-Dimethyl-2,3,3a,4,5,7a-hexahydrobenzofuran	Heterocyclic compound	70786-44-6	1192	herbal, dill	0.0037±0.0005	0.0034±0.0010	0.0043±0.0015
KMW0531	67	93	140.12	C9H16O	3,6-Nonadien-1-ol, (E,Z)-	Alcohol	56805-23-3	1156	fatty, green, cucumber, green pepper, fruity, watermelon	0.0207±0.0015	0.0203±0.0003	0.0200±0.0010
KMW0447	154	121	154.136	C10H18O	3,6-Octadien-1-ol, 3,7-dimethyl-, (Z)-	Terpenoids	5944-20-7	1240	-	1.1032±0.0962	1.0541±0.0155	1.0374±0.0289
NMW0359	69	41	236.178	C15H24O2	3,7,11-Trimethyl-dodeca-2,6,10-trienoic Acid	Acid	7548-13-2	1822	-	0.0047±0.0009	0.0047±0.0011	0.0046±0.0009
WMW0020	93	149	164.084	C10H12O2	3,7,7-Trimethylbicyclo[4.1.0]hept-3-ene-2,5-dione	Terpenoids	6617-34-1	1324	-	0.0080±0.0008	0.0118±0.0004	0.0120±0.0003
NMW0214	107	150	150.068	C9H10O2	3-(4-Hydroxyphenyl)propanal	Aldehyde	20238-83-9	1490	-	1.6379±0.0502	1.6199±0.0425	1.5539±0.0118
D171	133	190	190.136	C13H18O	3-(4-Isopropylphenyl)-2-methylpropionAldehyde	Aldehyde	103-95-7	1464	floral, cyclamen, fresh, rhubarb, musty, green	0.0045±0.0004	0.0038±0.0002	0.0042±0.0002
XMW0714	94	109	109.053	C6H7NO	3-Acetyl-1H-pyrroline	Heterocyclic compound	1072-82-8	1035	roasted	0.0163±0.0014	0.0209±0.0009	0.0201±0.0005
XMW0412	138	123	138.068	C8H10O2	3-Acetyl-2,5-dimethyl furan	Heterocyclic compound	10599-70-9	1099	sweet, musty, nutty, earthy, cocoa, corn, leathery	0.0720±0.0151	0.0588±0.0110	0.0716±0.0117
XMW0274	129	101	129.043	C5H7NO3	3-Acetyl-2-oxo-1,3-oxazolidine	Heterocyclic compound	1432-43-5	1174	-	0.0074±0.0005	0.0075±0.0005	0.0066±0.0009
XMW0900	96	81	138.104	C9H14O	3-Cyclohexen-1-one, 3,5,5-trimethyl-	Ketone	471-01-2	1044	-	0.0259±0.0010	0.0314±0.0058	0.0239±0.0007
XMW0189	79	94	152.12	C10H16O	3-Cyclohexene-1-acetAldehyde, .alpha.,4-dimethyl-	Aldehyde	29548-14-9	1225	spicy, herbal	0.0914±0.0028	0.1003±0.0029	0.0954±0.0013
D425	69	41	192.151	C13H20O	3-Cyclohexene-1-carboxAldehyde, 4-(4-methyl-3-pentenyl)-	Aldehyde	37677-14-8	1540	citrus, grassy, aldehydic, floral, marine	0.0393±0.0005	0.0400±0.0026	0.0442±0.0026
KMW0588	94	93	154.136	C10H18O	3-Cyclohexene-1-ethanol, .beta.,4-dimethyl-	Alcohol	18479-68-0	1295	fruity, herbal	0.0084±0.0002	0.0090±0.0022	0.0132±0.0049
D241	69	41	222.198	C15H26O	3-Cyclohexene-1-methanol, .alpha.,4-dimethyl-.alpha.-(4-methyl-3-pentenyl)-, [R-(R*,R*)]-	Terpenoids	23178-88-3	1625	-	0.0030±0.0001	0.0026±0.0002	0.0031±0.0002
D340	91	105	176.12	C12H16O	3-Hexanone, 1-phenyl-	Ketone	29898-25-7	1427	-	0.0326±0.0008	0.0288±0.0008	0.0302±0.0009
XMW0648	128	71	128.12	C8H16O	3-Hexanone, 2,2-dimethyl-	Ketone	5405-79-8	868	-	0.0006±0.0002	0.0007±0.0002	0.0006±0.0001
KMW0098	82	67	100.089	C6H12O	3-Hexen-1-ol, (Z)-	Alcohol	928-96-1	856.478405315615	fresh, green, grass, foliage, vegetable, herbal, oily	0.5538±0.0078	0.5550±0.0332	0.5511±0.0283
D202	82	67	156.115	C9H16O2	3-Hexen-1-ol, propanoate, (Z)-	Ester	33467-74-2	1100	green, fresh, fruity, apple, pear, vegetable, melon, banana, peach	0.5606±0.0502	0.4476±0.0143	0.4702±0.0158
KMW0068	69	98	98.073	C6H10O	3-Hexenal, (Z)-	Aldehyde	6789-80-6	800	green, fatty, grassy, weedy, fruity, apple	0.3316±0.0099	0.3414±0.0271	0.1324±0.0314
w27	99	53	114.068	C6H10O2	3-Hexyne-2,5-diol	Alcohol	3031-66-1	960	-	0.0069±0.0002	0.0071±0.0003	0.0069±0.0003
NMW0307*068	170	141	170.073	C12H10O	3-Hydroxybiphenyl	Aromatics	580-51-8	1712.04819277108	-	0.0024±0.0002	0.0019±0.0001	0.0022±0.0002
KMW0427	116	55	176.087	C8H16O2S	3-Mercaptohexyl acetate	Ester	136954-20-6	1248	sulfury, grapefruit, fruity	0.0083±0.0004	0.0079±0.0003	0.0078±0.0003
XMW0533	147	148	148.035	C9H8S	3-Methylbenzothiophene	Heterocyclic compound	1455-18-1	1315	-	0.0947±0.0260	0.1499±0.0337	0.1157±0.0075
XMW0073*145	70	85	172.146	C10H20O2	3-Methylheptyl acetate	Ester	72218-58-7	1118	-	0.0082±0.0008	0.0087±0.0003	0.0095±0.0009
XMW0917	83	55	140.12	C9H16O	3-Nonen-5-one	Ketone	82456-34-6	1052	-	0.0569±0.0532	0.1453±0.0046	0.1371±0.0010
D197	109	67	152.12	C10H16O	3-Oxatricyclo[4.1.1.0(2,4)]octane, 2,7,7-trimethyl-	Terpenoids	1686-14-2	1103.10160427807	green	0.2274±0.0126	0.2174±0.0065	0.2181±0.0092
KMW0067	83	55	98.073	C6H10O	3-Penten-2-one, 4-methyl-	Ketone	141-79-7	797.695128339445	pungent, earthy, vegetable, acrylate	0.1683±0.0070	0.2611±0.0248	0.0958±0.0200
D311	109	81	152.12	C10H16O	3-p-Menthen-7-al	Aldehyde	27841-22-1	1169	-	0.0521±0.0043	0.0518±0.0012	0.0513±0.0019
XMW1378	91	106	134.073	C9H10O	4,6-Octadiyn-3-one, 2-methyl-	Ketone	29743-33-7	1023	-	0.0026±0.0002	0.0023±0.0000	0.0025±0.0002
w04	69	41	248.214	C17H28O	4,8,12-Tetradecatrienal, 5,9,13-trimethyl-	Heterocyclic compound	66408-55-7	1847	-	0.0037±0.0008	0.0024±0.0002	0.0027±0.0004
XMW0975*137	93	119	204.188	C15H24	4-(1,5-dimethyl-1,4-hexadienyl)-1-methyl-Cyclohexene	Terpenoids	17627-44-0	1518	balsamic, spicy, floral	0.0050±0.0005	0.0060±0.0003	0.0053±0.0005
KMW0452*080	133	105	148.089	C10H12O	4-(1-methylethyl)-Benzaldehyde	Terpenoids	122-03-2	1246.38619201726	spicy, cumin, green, herbal	0.0117±0.0007	0.0114±0.0002	0.0115±0.0005
NMW0059	94	67	94.053	C5H6N2	4-Aminopyridine	Heterocyclic compound	504-24-5	1158	-	0.3519±0.0264	0.3586±0.0211	0.3449±0.0141
WMW0181	152	110	184.146	C11H20O2	4-Decenoic acid, methyl ester, Z-	Ester	7367-83-1	1323	fruity, pear, mango, fishy, peach skin, green	0.0046±0.0002	0.0078±0.0009	0.0095±0.0003
XMW0661	107	135	136.052	C8H8O2	4-Hydroxy-2-methylbenzAldehyde	Aldehyde	41438-18-0	1316	-	0.0185±0.0012	0.0262±0.0008	0.0261±0.0011
KMW0473	79	107	150.104	C10H14O	4-Isopropylcyclohexa-1,3-dienecarbAldehyde	Aldehyde	1197-15-5	1283	fatty, spicy	0.0038±0.0001	0.0081±0.0028	0.0172±0.0094
NMW0243*125	162	131	162.068	C10H10O2	4-MethoxycinnamAldehyde	Aldehyde	1963-36-6	1576.49164677804	spicy, cinnamon, sweet, cherry, vanilla, floral	0.0073±0.0004	0.0078±0.0006	0.0072±0.0001
D413	57	85	156.151	C10H20O	4-Methyl-5-nonanone	Ketone	35900-26-6	1116	-	0.0241±0.0010	0.0278±0.0062	0.0284±0.0050
XMW0952	70	57	200.178	C12H24O2	4-Methylhexyl 3-methylbutanoate	Ester	1215127-80-2	1312	-	0.0264±0.0005	0.0209±0.0028	0.0220±0.0038
D411	57	103	186.162	C11H22O2	4-Methylpentyl 2-methylbutanoate	Ester	35852-40-5	1143	-	0.0079±0.0010	0.0094±0.0006	0.0098±0.0000
WMW0056	122	41	140.12	C9H16O	4-Nonenal, (E)-	Aldehyde	2277-16-9	1105	fruity	0.0637±0.0092	0.0485±0.0020	0.0479±0.0059
XMW0405	127	126	127.1	C7H13NO	4-Piperidinone, 1,3-dimethyl-	Heterocyclic compound	4629-80-5	1065	-	0.0318±0.0013	0.0305±0.0015	0.0342±0.0018
XMW0257	106	78	151.063	C8H9NO2	4-Pyridinecarboxylic acid, ethyl ester	Heterocyclic compound	1570-45-2	1201	-	0.0046±0.0005	0.0061±0.0004	0.0071±0.0007
XMW1346	71	86	198.198	C13H26O	4-Tridecanone	Ketone	26215-90-7	1449	-	0.0522±0.0008	0.0454±0.0057	0.0549±0.0012
XMW1325	71	57	170.167	C11H22O	4-Undecanone	Ketone	14476-37-0	1208	fruity	0.1039±0.0060	0.1037±0.0108	0.1184±0.0028
KMW0549	112	41	182.167	C12H22O	4a(2H)-Naphthalenol, octahydro-4,8a-dimethyl-,(4.alpha.,4a.alpha.,8a.beta.)-	Aromatics	19700-21-1	1430	fresh, musty, earthy, soil	0.0046±0.0002	0.0043±0.0001	0.0047±0.0001
NMW0230	42	128	128.059	C5H8N2O2	5,6-Dihydro-5-methyluracil	Heterocyclic compound	696-04-8	1524	-	0.0032±0.0000	0.0028±0.0001	0.0032±0.0001
WMW0089*085	69	41	194.167	C13H22O	5,9-Undecadien-2-one, 6,10-dimethyl-	Terpenoids	689-67-8	1452	fresh, rose, leafy, floral, green, magnolia, aldehydic, fruity	0.0104±0.0000	0.0084±0.0010	0.0111±0.0003
KMW0563*085	69	41	194.167	C13H22O	5,9-Undecadien-2-one, 6,10-dimethyl-, (E)-	Ketone	3796-70-1	1453	fresh, green, fruity, waxy, rose, woody, magnolia, tropical	0.0104±0.0000	0.0084±0.0010	0.0111±0.0003
D430	140	155	155.04	C7H9NOS	5-Acetyl-2,4-dimethylthiazole	Heterocyclic compound	38205-60-6	1270	meaty, sulfury, nutty, boiled, meaty	0.0091±0.0014	0.0075±0.0008	0.0084±0.0001
D424	41	55	236.214	C16H28O	5-Cyclohexadecen-1-one	Ketone	37609-25-9	1939	musky, amber, civet	0.0024±0.0006	0.0016±0.0000	0.0019±0.0000
WMW0047	124	95	124.089	C8H12O	5-Ethylcyclopent-1-enecarboxAldehyde	Aldehyde	36431-60-4	1040	-	0.0040±0.0001	0.0039±0.0003	0.0036±0.0001
WMW0115	100	99	128.059	C5H8N2O2	5-Ethylhydantoin	Heterocyclic compound	15414-82-1	1087	-	0.0306±0.0023	0.0246±0.0006	0.0259±0.0012
WMW0058	95	41	128.12	C8H16O	5-Hepten-2-ol, 6-methyl-	Alcohol	1569-60-4	992.957746478873	sweet, oily, green, coriander	0.0370±0.0049	0.0462±0.0020	0.0375±0.0062
KMW0176	108	111	126.104	C8H14O	5-Hepten-2-one, 6-methyl-	Ketone	110-93-0	987.689097548253	herbal, green, citrus, musty, lemon grass	0.0139±0.0006	0.0157±0.0007	0.0146±0.0003
XMW0585	84	42	143.058	C6H9NO3	5-Isoxazolecarboxylic acid, 4,5-dihydro-5-methyl-, methyl ester, (R)-	Heterocyclic compound	64018-42-4	1010	-	0.0089±0.0005	0.0107±0.0023	0.0091±0.0003
KMW0168	111	41	126.104	C8H14O	5-Methyl-(E)-2-hepten-4-one	Ketone	102322-83-8	972	hazelnut, nutty	0.2349±0.0064	0.2365±0.0108	0.2332±0.0116
XMW0115	42	45	87.068	C4H9NO	5-Methyloxazolidine	Heterocyclic compound	58328-22-6	795	-	0.1337±0.0039	0.5665±0.0264	0.2020±0.0350
KMW0451	113	112	143.04	C6H9NOS	5-Thiazoleethanol, 4-methyl-	Heterocyclic compound	137-00-8	1278	fatty, cooked, beefy, juice	0.0737±0.0089	0.0622±0.0081	0.0733±0.0012
KMW0431	119	134	134.084	C8H10N2	5H-5-Methyl-6,7-dihydrocyclopentapyrazine	Heterocyclic compound	23747-48-0	1144	earthy, baked, potato, peanut, roasted	0.0093±0.0019	0.0098±0.0013	0.0087±0.0009
XMW0139	198	183	198.141	C15H18	6-Isopropyl-1,4-dimethylnaphthalene	Aromatics	489-77-0	1706	-	0.0026±0.0002	0.0019±0.0001	0.0023±0.0003
WMW0057	55	41	140.12	C9H16O	6-Nonenal, (Z)-	Aldehyde	2277-19-2	1103.52187833511	green, cucumber, melon, cantaloupe, honeydew, waxy, vegetable, orris, violet, leafy	0.8396±0.0445	0.6172±0.0627	0.6402±0.0661
XMW1138	69	41	154.136	C10H18O	6-Octen-1-ol, 7-methyl-3-methylene-	Terpenoids	13066-51-8	1195	-	0.8934±0.0763	0.8725±0.0251	0.9256±0.0473
XMW0364	83	55	172.183	C11H24O	6-Undecanol	Alcohol	23708-56-7	1277	-	0.0460±0.0023	0.0461±0.0056	0.0521±0.0007
XMW1130	99	55	177.999	C6H11BrO	6-bromo-2-Hexanone	Ketone	10226-29-6	1050	-	0.0179±0.0015	0.0199±0.0008	0.0196±0.0014
D407	68	69	154.136	C10H18O	7-Octen-4-ol, 2-methyl-6-methylene-, (S)-	Terpenoids	35628-05-8	1097	-	0.1615±0.0124	0.1297±0.0030	0.1331±0.0046
XMW1083	71	68	172.146	C10H20O2	7-Octene-2,6-diol, 2,6-dimethyl-	Alcohol	29210-77-3	1237	-	0.0756±0.0123	0.0707±0.0029	0.0686±0.0014
XMW1364	135	93	206.203	C15H26	7-Octylidenebicyclo[4.1.0]heptane	Hydrocarbons	82253-11-0	1522	-	0.0254±0.0042	0.0253±0.0007	0.0244±0.0024
NMW0091*117	82	96	141.115	C8H15NO	8-Azabicyclo[3.2.1]octan-3-ol, 8-methyl-, endo-	Heterocyclic compound	120-29-6	1204.64613722312	-	0.0168±0.0015	0.0156±0.0007	0.0148±0.0004
NMW0097*117	82	96	141.115	C8H15NO	8-Azabicyclo[3.2.1]octan-3-ol, 8-methyl-, exo-	Heterocyclic compound	135-97-7	1234	-	0.0168±0.0015	0.0156±0.0007	0.0148±0.0004
D456	55	67	184.183	C12H24O	8-Dodecen-1-ol, (Z)-	Alcohol	40642-40-8	1468	-	0.0068±0.0008	0.0053±0.0006	0.0060±0.0005
D432	67	82	226.193	C14H26O2	8-Dodecen-1-ol, acetate, (E)-	Ester	38363-29-0	1602	-	0.0014±0.0001	0.0017±0.0003	0.0022±0.0001
XMW0749	67	81	222.235	C16H30	8-Hexadecyne	Hydrocarbons	19781-86-3	1695	-	0.0042±0.0005	0.0030±0.0002	0.0034±0.0003
D242	55	41	254.225	C16H30O2	9-Tetradecen-1-ol, acetate, (E)-	Ester	23192-82-7	1800	-	0.0037±0.0006	0.0028±0.0002	0.0042±0.0006
XMW0679	45	43	176.105	C8H16O4	AcetAldehyde, tetramer	Aldehyde	108-62-3	1160	-	0.7902±0.0505	0.7263±0.0348	0.7234±0.0511
NMW0225	104	163	163.1	C10H13NO	Acetamide, N-(2-phenylethyl)-	Amine	877-95-2	1512	-	0.0031±0.0003	0.0033±0.0001	0.0031±0.0003
NMW0171	77	107	152.047	C8H8O3	Acetic Acid, phenoxy-	Acid	122-59-8	1389	sour, sweet	0.0058±0.0006	0.0059±0.0001	0.0062±0.0001
KMW0437	104	91	164.084	C10H12O2	Acetic acid, 2-phenylethyl ester	Ester	103-45-7	1260.08629989212	floral, rose, sweet, honey, fruity, tropical	0.0343±0.0031	0.0812±0.0032	0.0591±0.0012
NMW0068	107	108	150.068	C9H10O2	Acetic acid, 4-methylphenyl ester	Ester	140-39-6	1171	narcissus, phenol, animalic	0.0084±0.0006	0.0103±0.0003	0.0077±0.0000
XMW1241	45	68	143.058	C6H9NO3	Acetic acid, cyano-, 2-methoxyethyl ester	Ester	10258-54-5	1106	-	0.0033±0.0003	0.0063±0.0009	0.0060±0.0011
NMW0016	67	82	142.099	C8H14O2	Acetic acid, cyclohexyl ester	Ester	622-45-7	1043	fruity, sweet, musty, ethereal	0.0022±0.0003	0.0029±0.0007	0.0025±0.0005
KMW0546	83	97	200.178	C12H24O2	Acetic acid, decyl ester	Ester	112-17-4	1409	waxy, clean, fresh, laundered cloth, cloth, citrus, soapy	0.0054±0.0004	0.0041±0.0006	0.0042±0.0003
w32	98	70	158.131	C9H18O2	Acetic acid, heptyl ester	Ester	112-06-1	1112	fruity, green, sweet	0.0098±0.0005	0.0182±0.0022	0.0169±0.0034
KMW0204	69	56	144.115	C8H16O2	Acetic acid, hexyl ester	Ester	142-92-7	1013.05048335124	fruity, green, apple, banana, sweet	0.0059±0.0008	0.0059±0.0003	0.0056±0.0005
KMW0481	98	56	186.162	C11H22O2	Acetic acid, nonyl ester	Ester	143-13-5	1309	waxy, clean, green, tropical, fruity	0.0040±0.0001	0.0026±0.0003	0.0028±0.0001
XMW0296	114	70	172.146	C10H20O2	Acetic acid, octyl ester	Ester	112-14-1	1210	green, earthy, mushroom, herbal, waxy	0.0019±0.0002	0.0017±0.0002	0.0019±0.0001
NMW0025	94	43	136.052	C8H8O2	Acetic acid, phenyl ester	Ester	122-79-2	1061.97636949517	phenol, medicinal, animalic, resinous, castoreum, woody, smoky, burnt	0.0045±0.0003	0.0041±0.0006	0.0040±0.0002
KMW0350	108	91	150.068	C9H10O2	Acetic acid, phenylmethyl ester	Ester	140-11-4	1167.10945802338	sweet, floral, fruity, jasmin, fresh	0.0069±0.0005	0.0069±0.0003	0.0066±0.0002
XMW0670	94	68	95.048	C4H5N3	Acetonitrile, 2,2'-iminobis-	Nitrogen compounds	628-87-5	1108	-	0.5233±0.0464	0.4183±0.0130	0.4306±0.0214
XMW0724	79	95	162.141	C12H18	Albene	Hydrocarbons	38451-64-8	1159	-	0.0369±0.0021	0.0347±0.0004	0.0367±0.0012
NMW0389	56	97	231.137	C13H17N3O	Aminopyrine	Heterocyclic compound	58-15-1	1890	-	0.0037±0.0008	0.0019±0.0000	0.0028±0.0002
NMW0316	156	141	226.132	C11H18N2O3	Amobarbital	Heterocyclic compound	57-43-2	1732	-	0.0044±0.0002	0.0033±0.0002	0.0038±0.0002
NMW0233	84	105	162.116	C10H14N2	Anabasine	Heterocyclic compound	494-52-0	1514	-	0.0066±0.0003	0.0061±0.0004	0.0065±0.0003
NMW0296	222	207	222.089	C12H14O4	Apiol	Heterocyclic compound	523-80-8	1682	parsley, faint	0.0042±0.0001	0.0044±0.0001	0.0038±0.0004
KMW0736	151	166	166.063	C9H10O3	Apocynin	Ketone	498-02-2	1492.9183323815	faint, sweet, vanillin	0.4427±0.0373	0.4220±0.0117	0.4054±0.0055
KMW0576	41	161	204.188	C15H24	Aromandendrene	Terpenoids	489-39-4	1440	woody	0.0093±0.0001	0.0071±0.0015	0.0092±0.0003
XMW0172	98	71	141.115	C8H15NO	Azacyclohexan-3-one, 1,5,6-trimethyl-	Heterocyclic compound	339590-59-9	1126	-	0.0028±0.0001	0.0040±0.0001	0.0032±0.0002
KMW0158	77	106	106.042	C7H6O	BenzAldehyde	Aldehyde	100-52-7	962.460896767466	sweet, bitter, almond, cherry	0.0211±0.0012	0.0206±0.0008	0.0198±0.0006
NMW0023	91	119	120.058	C8H8O	BenzAldehyde, 2-methyl-	Aldehyde	529-20-4	1064	mild floral, sweet	0.0128±0.0007	0.0211±0.0012	0.0173±0.0004
NMW0216	166	165	166.063	C9H10O3	BenzAldehyde, 3,4-dimethoxy-	Aldehyde	120-14-9	1489	sweet, woody, vanilla	0.3282±0.0379	0.2984±0.0099	0.2902±0.0043
NMW0136	122	93	122.037	C7H6O2	BenzAldehyde, 3-hydroxy-	Aldehyde	100-83-4	1304.80397570403	-	0.0042±0.0002	0.0033±0.0008	0.0070±0.0038
NMW0027	91	119	120.058	C8H8O	BenzAldehyde, 3-methyl-	Aldehyde	620-23-5	1070.1173959445	sweet, fruity, cherry, benzaldehyde, phenol	0.0054±0.0001	0.0046±0.0016	0.0025±0.0003
D79	150	121	150.068	C9H10O2	BenzAldehyde, 4-ethoxy-	Aldehyde	10031-82-0	1334	sweet, spicy, floral, anisic	0.0160±0.0002	0.0241±0.0030	0.0292±0.0006
XMW0015	119	91	120.058	C8H8O	BenzAldehyde, 4-methyl-	Aldehyde	104-87-0	1084.21052631579	fruity, cherry, deep, phenol	0.0265±0.0016	0.0239±0.0008	0.0279±0.0011
XMW0715	108	137	137.084	C8H11NO	BenzenAmine, 4-ethoxy-	Amine	156-43-4	1293.6790923825	-	0.0101±0.0001	0.0116±0.0030	0.0234±0.0136
NMW0035	120	121	121.089	C8H11N	BenzenAmine, N,N-dimethyl-	Amine	121-69-7	1101	-	0.0103±0.0024	0.0089±0.0019	0.0080±0.0014
XMW1439	91	119	165.079	C9H11NO2	Benzene, (1-nitropropyl)-	Aromatics	5279-14-1	1310	-	0.0460±0.0026	0.0443±0.0003	0.0414±0.0019
D113	75	91	166.099	C10H14O2	Benzene, (2,2-dimethoxyethyl)-	Aromatics	101-48-4	1222	green, foliage, floral, rosy, earthy, mushroom	0.0078±0.0001	0.0083±0.0004	0.0077±0.0002
D405	45	91	136.089	C9H12O	Benzene, (2-methoxyethyl)-	Aromatics	3558-60-9	1086	green, floral, chrysanthemum, jasmin, metallic, rose	0.0346±0.0030	0.0268±0.0006	0.0279±0.0012
NMW0156	91	149	149.03	C8H7NS	Benzene, (isothiocyanatomethyl)-	Sulfur compounds	622-78-6	1367	mild, watercress, dusty, medicinal, horseradish, oily	0.0156±0.0003	0.0162±0.0001	0.0150±0.0002
D98	124	109	124.035	C7H8S	Benzene, (methylthio)-	Sulfur compounds	100-68-5	1106	toluene, solvent, spicy, woody, sawdust	0.7474±0.0987	0.5811±0.0127	0.5884±0.0346
XMW0366*027	119	134	134.11	C10H14	Benzene, 1,2,3,5-tetramethyl-	Aromatics	527-53-7	1117	-	0.0062±0.0007	0.0055±0.0004	0.0065±0.0004
NMW0012	105	120	120.094	C9H12	Benzene, 1,2,3-trimethyl-	Aromatics	526-73-8	1024.22625400213	-	0.0432±0.0014	0.0447±0.0020	0.0420±0.0040
KMW0273*027	119	134	134.11	C10H14	Benzene, 1,2,4,5-tetramethyl-	Aromatics	95-93-2	1115	rancid, sweet	0.0062±0.0007	0.0055±0.0004	0.0065±0.0004
KMW0150	105	120	120.094	C9H12	Benzene, 1,2,4-trimethyl-	Aromatics	95-63-6	994.943240454076	plastic	0.0059±0.0002	0.0050±0.0003	0.0059±0.0002
XMW1437	125	160	159.985	C7H6Cl2	Benzene, 1,2-dichloro-4-methyl-	Aromatics	95-75-0	1125	-	0.0047±0.0002	0.0056±0.0001	0.0076±0.0004
NMW0199	168	92	168.017	C6H4N2O4	Benzene, 1,2-dinitro-	Aromatics	528-29-0	1458	-	0.0055±0.0000	0.0048±0.0002	0.0052±0.0002
KMW0070*006	91	106	106.078	C8H10	Benzene, 1,3-dimethyl-	Aromatics	108-38-3	870.582662245381	plastic	0.0028±0.0001	0.0029±0.0003	0.0051±0.0006
WMW0227	146	148	145.969	C6H4Cl2	Benzene, 1,4-dichloro-	Aromatics	106-46-7	1021	-	0.0035±0.0001	0.0043±0.0003	0.0098±0.0012
XMW0011*094	134	119	134.11	C10H14	Benzene, 1,4-diethyl-	Aromatics	105-05-5	1041	-	0.0055±0.0002	0.0054±0.0002	0.0056±0.0002
NMW0791	105	120	120.094	C9H12	Benzene, 1-ethyl-2-methyl-	Aromatics	611-14-3	971	-	0.0199±0.0006	0.0216±0.0012	0.0203±0.0006
XMW0037	119	134	134.11	C10H14	Benzene, 1-ethyl-3,5-dimethyl-	Aromatics	934-74-7	1059	-	0.0320±0.0001	0.0308±0.0011	0.0324±0.0008
XMW0603	136	121	136.089	C9H12O	Benzene, 1-ethyl-4-methoxy-	Aromatics	1515-95-3	1110	anisic	0.0103±0.0013	0.0637±0.0024	0.0333±0.0017
NMW0158	77	106	153.043	C7H7NO3	Benzene, 1-methoxy-2-nitro-	Aromatics	91-23-6	1368	-	0.0086±0.0004	0.0086±0.0001	0.0084±0.0003
XMW0247	132	131	202.172	C15H22	Benzene, 1-methyl-4-(1,2,2-trimethylcyclopentyl)-, (R)-	Terpenoids	16982-00-6	1505	-	0.0059±0.0008	0.0057±0.0001	0.0059±0.0002
XMW1123	134	119	134.11	C10H14	Benzene, 2-ethyl-1,4-dimethyl-	Aromatics	1758-88-9	1076	-	0.0112±0.0006	0.0113±0.0006	0.0125±0.0004
KMW0212	91	92	120.058	C8H8O	BenzeneacetAldehyde	Aldehyde	122-78-1	1045.59613319012	floral, honey, rose, cherry	0.0042±0.0004	0.0018±0.0001	0.0017±0.0001
D301	174	103	174.104	C12H14O	BenzeneacetAldehyde, .alpha.-(2-methylpropylidene)-	Aldehyde	26643-91-4	1383	sweet, cocoa, nutty, rose, powdery	0.0037±0.0004	0.0032±0.0000	0.0033±0.0000
XMW1492	190	119	190.136	C13H18O	BenzeneacetAldehyde, .alpha.-methyl-4-(2-methylpropyl)-	Aldehyde	51407-46-6	1464	-	0.0058±0.0003	0.0054±0.0001	0.0053±0.0001
D403	191	131	206.131	C13H18O2	Benzeneacetic acid, 4-(1,1-dimethylethyl)-, methyl ester	Ester	3549-23-3	1491	dairy, buttery, milky, leafy, creamy, green, waxy, fatty, hyacinth, melon rind, rubbery	0.0538±0.0027	0.0500±0.0010	0.0480±0.0011
KMW0441	91	65	164.084	C10H12O2	Benzeneacetic acid, ethyl ester	Ester	101-97-3	1247	minty	0.0457±0.0038	0.0462±0.0024	0.0424±0.0017
NMW0193	107	138	138.068	C8H10O2	Benzeneethanol, 4-hydroxy-	Alcohol	501-94-0	1442	mild, sweet, floral, fruity	0.0108±0.0011	0.0122±0.0009	0.0131±0.0007
XMW0545	134	91	149.12	C10H15N	Benzenemethanamine, N-(1-methylethyl)-	Amine	102-97-6	1226	-	0.5868±0.0119	0.6287±0.0175	0.5819±0.0149
D94	91	124	124.035	C7H8S	Benzenemethanethiol	Sulfur compounds	100-53-8	1092	sharp, alliaceous, onion, sulfury, garlic, horseradish, minty, coffee	0.0522±0.0041	0.0337±0.0018	0.0383±0.0037
XMW0735	79	107	148.089	C10H12O	Benzenemethanol, .alpha.-2-propenyl-	Alcohol	936-58-3	1244	-	0.2521±0.0220	0.2430±0.0061	0.2329±0.0090
XMW0682	121	77	176.12	C12H16O	Benzenemethanol, .alpha.-methyl-.alpha.-(1-methyl-2-propenyl)-	Alcohol	61967-11-1	1308	-	0.0081±0.0002	0.0086±0.0001	0.0071±0.0005
NMW0183	95	77	124.052	C7H8O2	Benzenemethanol, 4-hydroxy-	Alcohol	623-05-2	1426	fruity, bitter, almond, sweet, coconut	0.0084±0.0004	0.0060±0.0007	0.0080±0.0003
NMW0038	107	122	122.073	C8H10O	Benzenemethanol, 4-methyl-	Alcohol	589-18-4	1106	mild, floral	0.1343±0.0191	0.1022±0.0034	0.1064±0.0035
NMW0085	136	91	136.052	C8H8O2	Benzoic Acid, 4-methyl-	Acid	99-94-5	1292.71058315335	-	0.0317±0.0017	0.0400±0.0112	0.0828±0.0499
KMW0627	105	77	164.084	C10H12O2	Benzoic acid, 1-methylethyl ester	Ester	939-48-0	1217	sweet, fruity, floral, balsamic	0.3293±0.0065	0.3573±0.0116	0.3295±0.0093
XMW0287	105	123	178.099	C11H14O2	Benzoic acid, 2-methylpropyl ester	Ester	120-50-3	1321	sweet, fruity, musty, powdery, balsamic	0.0027±0.0005	0.0035±0.0001	0.0038±0.0002
XMW0776	105	77	162.068	C10H10O2	Benzoic acid, 2-propenyl ester	Ester	583-04-0	1254	sweet, floral, cherry, berry	0.0262±0.0022	0.0254±0.0006	0.0244±0.0013
WMW0212	149	121	194.094	C11H14O3	Benzoic acid, 4-ethoxy-, ethyl ester	Ester	23676-09-7	1522	-	0.0122±0.0019	0.0117±0.0005	0.0114±0.0008
KMW0267	105	77	136.052	C8H8O2	Benzoic acid, methyl ester	Ester	93-58-3	1097.74798927614	phenol, wintergreen, almond, floral, canga	0.0387±0.0061	0.1401±0.0041	0.0794±0.0065
KMW0689	91	105	212.084	C14H12O2	Benzyl Benzoate	Ester	120-51-4	1763	faint, sweet, balsamic, oily, herbal	0.0043±0.0010	0.0021±0.0002	0.0034±0.0006
NMW0040	91	134	134.073	C9H10O	Benzyl methyl ketone	Ketone	103-79-7	1124	almond	0.0012±0.0000	0.0012±0.0001	0.0016±0.0003
D423	91	83	190.099	C12H14O2	Benzyl tiglate	Ester	37526-88-8	1498	balsamic, earthy, mushroom, vegetable, plastic, cortex, almond, nutty	2.5726±0.1760	2.3179±0.0720	2.3166±0.1004
NMW0232	91	182	182.11	C14H14	Bibenzyl	Aromatics	103-29-7	1525	-	0.0442±0.0049	0.0402±0.0042	0.0409±0.0021
XMW1229	80	79	122.11	C9H14	Bicyclo(3.3.1)non-2-ene	Hydrocarbons	6671-66-5	964	-	0.0469±0.0026	0.0474±0.0011	0.0477±0.0012
NMW0065*092	95	110	154.136	C10H18O	Bicyclo[2.2.1]heptan-2-ol, 1,7,7-trimethyl-, (1S-endo)-	Terpenoids	464-45-9	1170	pine, woody, camphor	1.6530±0.1257	1.6569±0.0345	1.5958±0.0589
D276	108	107	150.104	C10H14O	Bicyclo[3.1.0]hex-3-en-2-one, 4-methyl-1-(1-methylethyl)-	Terpenoids	24545-81-1	1171	minty, pungent	0.0075±0.0005	0.0045±0.0001	0.0066±0.0013
XMW0933	134	119	194.131	C12H18O2	Bicyclo[3.1.1]hept-2-en-6-ol, 2,7,7-trimethyl-, acetate, [1S-(1.alpha.,5.alpha.,6.beta.)]-	Ester	50764-55-1	1239	-	0.0195±0.0020	0.0201±0.0005	0.0179±0.0010
NMW0074*039	79	91	152.12	C10H16O	Bicyclo[3.1.1]hept-2-ene-2-methanol, 6,6-dimethyl-	Terpenoids	515-00-4	1195	woody, minty	0.0068±0.0008	0.0119±0.0011	0.0259±0.0159
D307	70	84	154.136	C10H18O	Bicyclo[3.1.1]heptan-3-ol, 2,6,6-trimethyl-, (1.alpha.,2.beta.,3.alpha.,5.alpha.)-	Terpenoids	27779-29-9	1179	-	0.4836±0.0406	0.4636±0.0154	0.4375±0.0229
D110	71	99	168.115	C10H16O2	Bicyclo[3.1.1]heptan-3-one, 2-hydroxy-2,6,6-trimethyl-	Ketone	10136-65-9	1256	-	0.1584±0.0039	0.1470±0.0173	0.1754±0.0029
XMW0264*152	161	105	204.188	C15H24	Bicyclo[4.4.0]dec-1-ene, 2-isopropyl-5-methyl-9-methylene-	Terpenoids	150320-52-8	1507	-	0.0291±0.0045	0.0291±0.0012	0.0288±0.0022
WMW0013*151	161	105	204.188	C15H24	Bicyclosesquiphellandrene	Terpenoids	54324-03-7	1489	-	0.7480±0.0203	0.7450±0.0270	0.7244±0.0159
XMW1179	91	55	198.058	C8H16Cl2O	Butane, 1,1'-oxybis[4-chloro-	Ether	6334-96-9	1343	-	0.0064±0.0005	0.0040±0.0002	0.0045±0.0002
QWM0007	101	129	174.089	C8H14O4	Butanedioic acid, diethyl ester	Ester	123-25-1	1181	cheese, earthy, spicy	0.8315±0.0692	0.7908±0.0357	0.7771±0.0463
D103	132	71	220.146	C14H20O2	Butanoic acid, 1,1-dimethyl-2-phenylethyl ester	Ester	10094-34-5	1493	floral, green, herbal, fruity, plum, prune	0.3051±0.0260	0.2888±0.0066	0.2785±0.0015
XMW1079	41	71	186.162	C11H22O2	Butanoic acid, 1-methylhexyl ester	Ester	39026-94-3	1218	fruity, green, vegetable, cheese, walnut	0.0184±0.0011	0.0169±0.0015	0.0185±0.0005
XMW1253	71	41	214.193	C13H26O2	Butanoic acid, 1-methyloctyl ester	Ester	69727-42-0	1417	-	0.1142±0.0013	0.0984±0.0139	0.1188±0.0006
w44	115	41	216.136	C11H20O4	Butanoic acid, 2-butoxy-1-methyl-2-oxoethyl ester	Ester	7492-70-8	1356	creamy, buttery, buttermilky, dairy, cheese	0.0179±0.0009	0.0166±0.0007	0.0162±0.0013
D273*023	103	70	172.146	C10H20O2	Butanoic acid, 2-methyl-, 2-methylbutyl ester	Ester	2445-78-5	1105	sweet, fruity, estery, berry, green, waxy, apple	0.0062±0.0011	0.0050±0.0002	0.0052±0.0001
D269*106	85	57	158.131	C9H18O2	Butanoic acid, 2-methyl-, 2-methylpropyl ester	Ester	2445-67-2	1004	sweet, fruity	0.0290±0.0015	0.0268±0.0017	0.0301±0.0020
D284*126	104	57	206.131	C13H18O2	Butanoic acid, 2-methyl-, 2-phenylethyl ester	Ester	24817-51-4	1488	floral, green, sweet, tropical, waxy, rose	0.1573±0.0131	0.1469±0.0047	0.1435±0.0031
D305*023	103	70	172.146	C10H20O2	Butanoic acid, 2-methyl-, 3-methylbutyl ester	Ester	27625-35-0	1101	sweet, fruity, citrus, cherry, blueberry, apple	0.0062±0.0011	0.0050±0.0002	0.0052±0.0001
KMW0424	103	57	186.162	C11H22O2	Butanoic acid, 2-methyl-, hexyl ester	Ester	10032-15-2	1236	green, waxy, fruity, apple, spicy, tropical	0.0047±0.0003	0.0047±0.0001	0.0043±0.0002
STTG001	101	88	116.084	C6H12O2	Butanoic acid, 2-methyl-, methyl ester	Ester	868-57-5	777.348643006263	ethereal, estery, fruity, tutti-frutti, green, apple, valley, fatty	0.0037±0.0002	0.0059±0.0005	0.0037±0.0002
XMW1067	71	43	156.115	C9H16O2	Butanoic acid, 2-pentenyl ester, (Z)-	Ester	42125-13-3	1091	-	0.6752±0.0260	0.6008±0.0163	0.6366±0.0134
KMW0619	71	69	224.178	C14H24O2	Butanoic acid, 3,7-dimethyl-2,6-octadienyl ester, (E)-	Ester	106-29-6	1562	sweet, fruity, rose, waxy, raspberry, tropical	0.0207±0.0007	0.0181±0.0019	0.0207±0.0015
XMW1069	67	82	170.131	C10H18O2	Butanoic acid, 3-hexenyl ester, (E)-	Ester	53398-84-8	1185	-	0.1023±0.0092	0.0979±0.0057	0.0966±0.0020
KMW0366	82	67	170.131	C10H18O2	Butanoic acid, 3-hexenyl ester, (Z)-	Ester	16491-36-4	1187	fresh, green, apple, fruity, wine, metallic, buttery	0.0272±0.0009	0.0293±0.0015	0.0280±0.0012
D272*145	70	85	172.146	C10H20O2	Butanoic acid, 3-methyl-, 2-methylbutyl ester	Ester	2445-77-4	1107	herbal, fruity, earthy, cheese, apple, green	0.0082±0.0008	0.0087±0.0003	0.0095±0.0009
XMW0981*126	104	57	206.131	C13H18O2	Butanoic acid, 3-methyl-, 2-phenylethyl ester	Ester	140-26-1	1491	floral, fruity, sweet, rose, peach, apricot	0.1573±0.0131	0.1469±0.0047	0.1435±0.0031
NMW0037*023	103	70	172.146	C10H20O2	Butanoic acid, 3-methyl-, 3-methylbutyl ester	Ester	659-70-1	1104	sweet, fruity, green, ripe apple, jammy, tropical	0.0062±0.0011	0.0050±0.0002	0.0052±0.0001
D85	85	103	186.162	C11H22O2	Butanoic acid, 3-methyl-, hexyl ester	Ester	10032-13-0	1244	sweet, green fruit, apple, unripe apple skin, strawberry	0.3894±0.0386	0.3684±0.0047	0.3521±0.0104
XMW0449*029	71	43	158.094	C8H14O3	Butanoic acid, anhydride	Others	106-31-0	1120	buttery	0.0142±0.0006	0.0156±0.0006	0.0160±0.0005
XMW0299	71	43	144.115	C8H16O2	Butanoic acid, butyl ester	Ester	109-21-7	996.045785639958	fruity, banana, pineapple, green, cherry, tropical fruit, ripe fruit, juicy fruity	0.0178±0.0006	0.0169±0.0010	0.0239±0.0011
KMW0571	56	41	228.209	C14H28O2	Butyl caprate	Ester	30673-36-0	1590	whiskey	0.0062±0.0010	0.0071±0.0013	0.0093±0.0007
XMW0643	82	97	140.095	C7H12N2O	Butyramide, 2-cyano-2-ethyl-	Amine	18705-38-9	1287	-	0.0085±0.0002	0.0093±0.0009	0.0105±0.0002
KMW0172	121	93	136.125	C10H16	Camphene	Terpenoids	79-92-5	953	woody, herbal, fir, needle, camphor, terpenic	0.0001±0.0000	0.0029±0.0010	0.0069±0.0051
NMW0103	113	55	113.084	C6H11NO	Caprolactam	Amine	105-60-2	1253.70070232307	amine, spicy	0.0473±0.0029	0.0471±0.0006	0.0440±0.0022
XMW0280	77	94	180.079	C10H12O3	Carbonic acid, phenyl propyl ester	Ester	13183-16-9	1335	-	0.0035±0.0001	0.0058±0.0008	0.0049±0.0002
KMW0388	119	91	152.12	C10H16O	Carveol	Terpenoids	99-48-9	1219	minty, spearmint, cool, green, herbal, caraway, spicy	0.0085±0.0001	0.0088±0.0003	0.0082±0.0004
KMW0444	54	82	150.104	C10H14O	Carvone	Terpenoids	99-49-0	1242	minty, licorice	0.2484±0.0177	0.2492±0.0149	0.2528±0.0089
KMW0565	93	133	204.188	C15H24	Caryophyllene	Terpenoids	87-44-5	1432.4957167333	sweet, woody, spice, clove, dry	0.0750±0.0039	0.0627±0.0012	0.0647±0.0024
KMW0446	69	41	152.12	C10H16O	Citral	Terpenoids	5392-40-5	1273.0415991356	sharp, lemon, sweet	0.0786±0.0043	0.0711±0.0087	0.0797±0.0009
KMW0342	154	95	154.136	C10H18O	Citronellal	Terpenoids	106-23-0	1154.55032119914	sweet, dry, floral, herbal, waxy, aldehydic, citrus	0.1007±0.0070	0.1034±0.0057	0.0948±0.0038
XMW1055	56	41	109.089	C7H11N	Cyclobutanecarbonitrile, 3,3-dimethyl-	Nitrogen compounds	53783-86-1	921	-	0.0028±0.0001	0.0040±0.0004	0.0020±0.0003
D348	109	67	154.136	C10H18O	Cyclobutaneethanol, 1-methyl-2-(1-methylethenyl)-, cis-	Alcohol	30820-22-5	1183	-	0.0110±0.0005	0.0126±0.0005	0.0121±0.0010
XMW1118	83	55	112.089	C7H12O	CyclohexanecarboxAldehyde	Aldehyde	2043-61-0	963	-	0.1121±0.0075	0.1222±0.0076	0.1180±0.0081
D440	71	98	156.151	C10H20O	Cyclohexanol, 1-methyl-4-(1-methylethyl)-, cis-	Terpenoids	3901-95-9	1138	-	0.0036±0.0001	0.0043±0.0001	0.0042±0.0000
D439	98	71	156.151	C10H20O	Cyclohexanol, 1-methyl-4-(1-methylethyl)-, trans-	Terpenoids	3901-93-7	1167	-	0.0878±0.0066	0.0831±0.0037	0.0833±0.0037
NMW0075*093	93	121	154.136	C10H18O	Cyclohexanol, 1-methyl-4-(1-methylethylidene)-	Terpenoids	586-81-2	1197	terpineol, lilac	0.0392±0.0036	0.0574±0.0022	0.0604±0.0036
XMW0122	83	55	154.136	C10H18O	Cyclohexanol, 2-methyl-3-(1-methylethenyl)-, (1.alpha.,2.alpha.,3.alpha.)-	Alcohol	54244-81-4	1196	-	0.0164±0.0006	0.0123±0.0007	0.0132±0.0005
XMW0642	71	95	128.12	C8H16O	Cyclohexanol, 3,5-dimethyl-	Alcohol	5441-52-1	1030	-	0.0115±0.0004	0.0145±0.0006	0.0124±0.0008
XMW0165	81	41	222.198	C15H26O	Cyclohexanol, 3-ethenyl-3-methyl-2-(1-methylethenyl)-6-(1-methylethyl)-, [1R-(1.alpha.,2.alpha.,3.beta.,6.alpha.)]-	Terpenoids	35727-45-8	1701	-	0.0026±0.0003	0.0019±0.0003	0.0022±0.0003
KMW0392*095	71	81	156.151	C10H20O	Cyclohexanol, 5-methyl-2-(1-methylethyl)-, (1.alpha.,2.alpha.,5.alpha.)-	Terpenoids	491-02-1	1187	menthol	0.1340±0.0043	0.1584±0.0195	0.1874±0.0101
KMW0334	112	69	154.136	C10H18O	Cyclohexanone, 5-methyl-2-(1-methylethyl)-	Terpenoids	10458-14-7	1169	minty	0.7744±0.0388	0.7705±0.0320	0.7313±0.0297
KMW0205	112	84	112.089	C7H12O	Cyclohexene, 1-methoxy-	Aromatics	931-57-7	1014	herbal, spice	0.0046±0.0002	0.0054±0.0003	0.0052±0.0001
KMW0622	69	41	204.188	C15H24	Cyclohexene, 3-(1,5-dimethyl-4-hexenyl)-6-methylene-, [S-(R*,S*)]-	Terpenoids	20307-83-9	1524	herbal, fruity, woody	0.0058±0.0006	0.0059±0.0006	0.0058±0.0005
KMW0509	121	93	204.188	C15H24	Cyclohexene, 4-ethenyl-4-methyl-3-(1-methylethenyl)-1-(1-methylethyl)-, (3R-trans)-	Terpenoids	20307-84-0	1338	sweet, herbal, woody	0.0196±0.0016	0.0279±0.0008	0.0302±0.0007
XMW0417	79	93	136.125	C10H16	Cyclohexene, 4-methyl-1-(1-methylethenyl)-	Hydrocarbons	586-67-4	1073	-	0.0063±0.0003	0.0099±0.0004	0.0097±0.0003
w01	57	68	128.12	C8H16O	Cyclooctyl Alcohol	Alcohol	696-71-9	1155	-	0.0301±0.0020	0.0278±0.0017	0.0308±0.0010
D390	84	41	166.136	C11H18O	Cyclopentanone, 2-(2-hexenyl)-	Ketone	34687-46-2	1320	oily, jasmin, coconut, milky, dairy, floral	0.0576±0.0013	0.0576±0.0072	0.0680±0.0005
XMW0954	109	67	168.115	C10H16O2	Cyclopropanecarboxylic Acid, 2,2-dimethyl-3-(2-methyl-1-propenyl)-, (1R-trans)-	Terpenoids	4638-92-0	1284	-	0.0038±0.0001	0.0081±0.0022	0.0175±0.0101
KMW0217	68	93	136.125	C10H16	D-Limonene	Terpenoids	5989-27-5	1031.27001067236	citrus	0.0241±0.0022	0.0346±0.0008	0.0344±0.0052
NMW0093*140	107	91	150.104	C10H14O	D-Verbenone	Terpenoids	18309-32-5	1228	-	1.1195±0.0927	1.0771±0.0208	1.0544±0.0355
KMW0399	112	41	156.151	C10H20O	Decanal	Aldehyde	112-31-2	1206.42895732037	sweet, aldehydic, waxy, orange peel, citrus, floral	0.0244±0.0023	0.0209±0.0020	0.0264±0.0026
KMW0208	57	43	142.172	C10H22	Decane	Hydrocarbons	124-18-5	1000	alkane	0.0415±0.0040	0.0513±0.0025	0.0479±0.0041
XMW0099	57	43	184.219	C13H28	Decane, 2,3,5-trimethyl-	Hydrocarbons	62238-11-3	1411	-	0.0581±0.0027	0.0495±0.0076	0.0575±0.0006
XMW0237*041	57	71	184.219	C13H28	Decane, 5-ethyl-5-methyl-	Hydrocarbons	17312-74-2	1229	-	0.2161±0.0058	0.1971±0.0189	0.2284±0.0037
XMW0281	57	43	156.188	C11H24	Decane, 5-methyl-	Hydrocarbons	13151-35-4	1057	-	0.1642±0.0095	0.1555±0.0058	0.1648±0.0110
KMW0494	74	87	186.162	C11H22O2	Decanoic acid, methyl ester	Ester	110-42-9	1326	oily, wine, fruity, floral	0.0208±0.0042	0.0274±0.0051	0.0217±0.0024
XMW0495	82	112	112.052	C6H8O2	Dehydromevalonic lactone	Ester	2381-87-5	1169	-	0.6661±0.0184	0.6674±0.0457	0.6540±0.0308
XMW0131*143	119	93	204.188	C15H24	Di-epi-.alpha.-cedrene	Terpenoids	50894-66-1	1400	-	0.0058±0.0006	0.0053±0.0003	0.0054±0.0001
XMW1182	119	120	204.188	C15H24	Di-epi-.alpha.-cedrene-(I)	Terpenoids	21996-77-0	1382	-	0.0127±0.0011	0.0127±0.0003	0.0117±0.0003
XMW0145	84	68	84.044	C2H4N4	Dicyandiamide	Nitrogen compounds	461-58-5	866	-	0.2214±0.0035	0.2080±0.0084	0.2072±0.0087
NMW0219	100	59	205.147	C13H19NO	Diethylpropion	Amine	90-84-6	1497	-	0.0700±0.0141	0.0589±0.0012	0.0561±0.0031
XMW0704	113	99	254.152	C14H22O4	Dispiro[1,3-dioxolane-2,2'-bicyclo[2.2.1]heptane-3',2''-(1'',3''-dioxolane)], 4',7',7'-trimethyl-	Hydrocarbons	24022-14-8	1694	-	0.0060±0.0012	0.0040±0.0006	0.0047±0.0002
KMW0545	41	57	184.183	C12H24O	Dodecanal	Aldehyde	112-54-9	1409	soapy, waxy, aldehydic, citrus, green, floral	0.0070±0.0009	0.0057±0.0006	0.0058±0.0001
KMW0406	170	71	170.203	C12H26	Dodecane	Hydrocarbons	112-40-3	1200	alkane	0.0255±0.0002	0.0350±0.0039	0.0369±0.0013
XMW0387	155	71	296.1	C12H25I	Dodecane, 1-iodo-	Halogenated hydrocarbons	4292-19-7	1635	-	0.0033±0.0001	0.0027±0.0003	0.0029±0.0002
XMW0580	127	71	212.25	C15H32	Dodecane, 2,6,10-trimethyl-	Hydrocarbons	3891-98-3	1366	-	0.0105±0.0003	0.0083±0.0005	0.0095±0.0004
XMW0179	212	71	212.25	C15H32	Dodecane, 2,6,11-trimethyl-	Hydrocarbons	31295-56-4	1275	-	0.0109±0.0012	0.0107±0.0015	0.0120±0.0009
XMW1330	155	71	184.219	C13H28	Dodecane, 3-methyl-	Hydrocarbons	17312-57-1	1271	-	0.0713±0.0027	0.0650±0.0080	0.0762±0.0009
XMW0110	57	71	198.235	C14H30	Dodecane, 4,6-dimethyl-	Hydrocarbons	61141-72-8	1325	-	0.1976±0.0209	0.1930±0.0277	0.2256±0.0032
XMW0204	57	41	226.266	C16H34	Dodecane, 5,8-diethyl-	Hydrocarbons	24251-86-3	1572	-	0.0214±0.0017	0.0191±0.0032	0.0218±0.0030
XMW0586	126	57	184.219	C13H28	Dodecane, 5-methyl-	Hydrocarbons	17453-93-9	1255	-	0.0094±0.0013	0.0074±0.0006	0.0085±0.0001
D265	97	41	181.183	C12H23N	Dodecanenitrile	Nitrogen compounds	2437-25-4	1490	citrus, orange, peel, metallic, spicy	0.2280±0.0181	0.2050±0.0064	0.2065±0.0077
KMW0599	74	87	214.193	C13H26O2	Dodecanoic acid, methyl ester	Ester	111-82-0	1526	waxy, soapy, creamy, coconut, mushroom	0.0454±0.0072	0.0531±0.0015	0.0457±0.0043
XMW0279	67	45	114.104	C7H14O	E-1-Methoxy-4-hexene	Hydrocarbons	134777-60-9	801	-	0.1728±0.0045	0.8208±0.0670	0.2975±0.0676
KMW0368	156	53	156.025	C7H8O2S	Ethanethioic acid, S-(2-furanylmethyl) ester	Heterocyclic compound	13678-68-7	1172	sulfury, burnt, roasted, nutty, coffee	0.2336±0.0191	0.2448±0.0090	0.2308±0.0111
XMW0773	45	46	151.048	C4H9NO5	Ethanol, 2-(2-hydroxyethoxy)-, 1-nitrate	Alcohol	20633-16-3	1195	-	0.0238±0.0016	0.0298±0.0011	0.0282±0.0012
XMW0946	107	122	166.099	C10H14O2	Ethanol, 2-(4-ethylphenoxy)-	Alcohol	54411-10-8	1424	-	0.0195±0.0006	0.0170±0.0006	0.0181±0.0004
XMW0020	59	72	90.068	C4H10O2	Ethanol, 2-ethoxy-	Alcohol	110-80-5	708	-	0.0260±0.0010	0.0568±0.0074	0.0331±0.0055
KMW0240	109	94	109.053	C6H7NO	Ethanone, 1-(1H-pyrrol-2-yl)-	Heterocyclic compound	1072-83-9	1063	musty, nut skin, maraschino, cherry, coumarin, licorice, walnut, bread	0.0964±0.0029	0.0948±0.0051	0.0932±0.0017
XMW0926*080	133	105	148.089	C10H12O	Ethanone, 1-(2,4-dimethylphenyl)-	Ketone	89-74-7	1253	floral, woody, sweet, mimosa, minty	0.0117±0.0007	0.0114±0.0002	0.0115±0.0005
XMW0855	119	59	162.017	C6H10OS2	Ethanone, 1-(2-methyl-1,3-dithiolan-2-yl)-	Heterocyclic compound	33266-07-8	1252	-	0.0276±0.0023	0.0262±0.0015	0.0255±0.0016
XMW0177	109	79	124.089	C8H12O	Ethanone, 1-(2-methyl-1-cyclopenten-1-yl)-	Ketone	3168-90-9	996	-	0.0033±0.0000	0.0054±0.0002	0.0046±0.0001
KMW0278	111	126	126.014	C6H6OS	Ethanone, 1-(2-thienyl)-	Heterocyclic compound	88-15-3	1092	sulfury, nutty, hazelnut, walnut	0.0400±0.0016	0.0369±0.0008	0.0375±0.0011
NMW0172	81	91	167.095	C9H13NO2	Ethinamate	Ester	126-52-3	1397	-	0.0044±0.0003	0.0040±0.0004	0.0036±0.0002
D309	56	99	142.099	C8H14O2	Ethyl 2-hexenoate, trans-	Ester	27829-72-7	1049	green, fruity, tropical, juicy, papaya, quince, winey, rummy, orange, vegetable	0.0301±0.0019	0.0298±0.0008	0.0318±0.0017
XMW1213	86	68	113.048	C5H7NO2	Ethyl cyanoacetate	Ester	105-56-6	960	-	0.0042±0.0003	0.0040±0.0001	0.0039±0.0001
XMW1127	56	70	158.131	C9H18O2	Formic acid, octyl ester	Ester	112-32-3	1114	fruity, rose, orange, waxy, cucumber	0.0098±0.0012	0.0186±0.0019	0.0181±0.0033
D182	98	45	116.011	C4H4O4	Fumaric Acid	Acid	110-17-8	1140	-	0.0030±0.0002	0.0026±0.0002	0.0031±0.0002
XMW1321	125	97	184.11	C10H16O3	Furan, 2-(1,2-diethoxyethyl)-	Heterocyclic compound	14133-54-1	1269	-	0.0060±0.0005	0.0053±0.0002	0.0054±0.0003
KMW0182	81	82	138.104	C9H14O	Furan, 2-pentyl-	Heterocyclic compound	3777-69-3	992.700729927007	fruity, green, earthy, beany, vegetable, metallic	0.0509±0.0037	0.0956±0.0004	0.0728±0.0039
XMW0484	81	53	110.073	C7H10O	Furan, 2-propyl-	Heterocyclic compound	4229-91-8	791	-	0.0447±0.0015	0.1719±0.0150	0.0595±0.0144
KMW0312	69	81	150.104	C10H14O	Furan, 3-(4-methyl-3-pentenyl)-	Terpenoids	539-52-6	1101	woody	0.9732±0.0215	0.7410±0.0534	0.7300±0.0831
NMW0210	165	136	165.043	C8H7NO3	Furo[3,4-c]pyridin-1(3H)-one, 7-hydroxy-6-methyl-	Heterocyclic compound	4753-19-9	1484	-	1.2977±0.1453	1.1758±0.0469	1.1473±0.0098
KMW0460	69	41	154.136	C10H18O	Geraniol	Terpenoids	106-24-1	1255.60949298813	sweet, floral, fruity, rose, waxy, citrus	0.3373±0.0292	0.3318±0.0106	0.3266±0.0050
KMW0530	69	41	196.146	C12H20O2	Geranyl acetate	Terpenoids	105-87-3	1384.01098901099	lemon	0.0367±0.0035	0.0384±0.0045	0.0373±0.0010
NMW0122	69	41	182.131	C11H18O2	Geranyl formate	Ester	105-86-2	1301	fresh, rose, neroli, tea, rose, green	0.0156±0.0007	0.0138±0.0025	0.0170±0.0003
XMW1478	69	68	224.178	C14H24O2	Geranyl isobutyrate	Ester	2345-26-8	1514	sweet, floral, fruity, green, peach, apricot, rose	0.0098±0.0015	0.0083±0.0008	0.0084±0.0002
XMW0138	183	198	198.141	C15H18	Guaiazulene	Terpenoids	489-84-9	1775	-	0.0028±0.0003	0.0019±0.0002	0.0024±0.0004
KMW0683	57	71	240.282	C17H36	Heptadecane	Hydrocarbons	629-78-7	1700	alkane	0.0571±0.0056	0.0532±0.0079	0.0694±0.0058
XMW0221	57	71	254.297	C18H38	Heptadecane, 7-methyl-	Hydrocarbons	20959-33-5	1740	-	0.0114±0.0019	0.0077±0.0004	0.0090±0.0006
D84	75	55	160.146	C9H20O2	Heptane, 1,1-dimethoxy-	Hydrocarbons	10032-05-0	1072	green, privet, fruity, tropical, orange	0.0027±0.0003	0.0025±0.0001	0.0024±0.0001
w06	57	56	170.203	C12H26	Heptane, 2,2,4,6,6-pentamethyl-	Hydrocarbons	13475-82-6	990	-	0.0062±0.0003	0.0067±0.0001	0.0065±0.0005
XMW1046	113	85	242.188	C14H26O3	Heptanoic acid, anhydride	Others	626-27-7	1676	-	0.0064±0.0008	0.0042±0.0003	0.0052±0.0005
KMW0288	88	43	158.131	C9H18O2	Heptanoic acid, ethyl ester	Ester	106-30-9	1097.80042918455	fruity, pineapple, cognac, rummy, wine	0.0089±0.0009	0.0075±0.0001	0.0072±0.0002
NMW0221	153	152	154.078	C12H10	Hexa-2,4-diyn-1-ylbenzene	Aromatics	520-74-1	1501	sweet, anisic, methyl chavicol, chavicol	0.1303±0.0146	0.1183±0.0047	0.1145±0.0009
KMW0642	57	71	226.266	C16H34	Hexadecane	Hydrocarbons	544-76-3	1600	alkane	0.0336±0.0058	0.0425±0.0093	0.0534±0.0036
XMW0092*069	169	71	282.329	C20H42	Hexadecane, 2,6,10,14-tetramethyl-	Hydrocarbons	638-36-8	1795	-	0.0017±0.0002	0.0011±0.0001	0.0014±0.0002
XMW0134*069	169	71	282.329	C20H42	Hexadecane, 2,6,11,15-tetramethyl-	Hydrocarbons	504-44-9	1792	-	0.0017±0.0002	0.0011±0.0001	0.0014±0.0002
XMW0260	57	71	240.282	C17H36	Hexadecane, 2-methyl-	Hydrocarbons	1560-92-5	1664	-	0.0446±0.0026	0.0472±0.0149	0.0553±0.0141
XMW0218	57	71	254.297	C18H38	Hexadecane, 7,9-dimethyl-	Hydrocarbons	21164-95-4	1682	-	0.0250±0.0033	0.0170±0.0010	0.0203±0.0019
KMW0066	72	56	100.089	C6H12O	Hexanal	Aldehyde	66-25-1	799.791449426486	aldehyde, grassy, green, leafy, vinegar	0.2542±0.0113	1.4211±0.1281	0.4861±0.1195
NMW0008	59	114	174.089	C8H14O4	Hexanedioic acid, dimethyl ester	Ester	627-93-0	1243	mild, nutty	0.0767±0.0047	0.0753±0.0016	0.0742±0.0017
XMW1240	99	70	186.162	C11H22O2	Hexanoic acid, 2-methylbutyl ester	Ester	2601-13-0	1247	ethereal	0.0972±0.0098	0.0927±0.0008	0.0899±0.0028
XMW1097*076	82	67	198.162	C12H22O2	Hexanoic acid, 3-hexenyl ester	Ester	84434-19-5	1386	-	0.0021±0.0001	0.0028±0.0003	0.0032±0.0002
KMW0528	67	82	198.162	C12H22O2	Hexanoic acid, 3-hexenyl ester, (Z)-	Ester	31501-11-8	1380	fruity, green, waxy, pear, winey, tropical, grassy, pineapple	0.0029±0.0003	0.0026±0.0002	0.0044±0.0004
D222	99	68	184.146	C11H20O2	Hexanoic acid, 3-methyl-2-butenyl ester	Ester	76649-22-4	1284	fruity, green, cheese	0.0879±0.0023	0.0835±0.0102	0.0944±0.0019
D199*029	71	43	158.094	C8H14O3	Hexanoic acid, 3-oxo-, ethyl ester	Ester	3249-68-1	1120	fruity, pineapple, green, sweet, licorice, vanilla	0.0142±0.0006	0.0156±0.0006	0.0160±0.0005
KMW0381	56	99	172.146	C10H20O2	Hexanoic acid, butyl ester	Ester	626-82-4	1189.39232409382	fruity, pineapple, berry, apple, juicy, green, winey, waxy, cognac, soapy	0.0555±0.0041	0.0640±0.0060	0.0718±0.0066
XMW1089	99	41	184.146	C11H20O2	Hexanoic acid, cyclopentyl ester	Ester	5413-59-2	1325	-	0.0452±0.0031	0.0462±0.0047	0.0515±0.0001
KMW0144	74	87	130.099	C7H14O2	Hexanoic acid, methyl ester	Ester	106-70-7	925	ethereal, fruity, pineapple, apricot, strawberry, tropical, banana, bacon	0.0685±0.0027	0.1384±0.0092	0.0620±0.0015
XMW1244	70	99	186.162	C11H22O2	Hexanoic acid, pentyl ester	Ester	540-07-8	1287	sweet, green, fruity, estery, pineapple, apple, pear, fatty	0.0220±0.0005	0.0207±0.0029	0.0242±0.0007
KMW0283	117	99	158.131	C9H18O2	Hexanoic acid, propyl ester	Ester	626-77-7	1093.97011739594	sweet, fruity, juicy, pineapple, green, tropical	0.0044±0.0004	0.0034±0.0003	0.0038±0.0002
NMW0031	141	84	141.115	C8H15NO	Hygrine	Heterocyclic compound	496-49-1	1092	-	0.0106±0.0009	0.0093±0.0005	0.0100±0.0005
XMW0770	117	118	118.078	C9H10	Indane	Aromatics	496-11-7	1029	-	0.0097±0.0001	0.0111±0.0014	0.0115±0.0017
KMW0429	95	93	182.131	C11H18O2	Isobornyl formate	Ester	1200-67-5	1233	camphor, musty, medicinal, woody	2.0404±0.1765	1.9537±0.0373	1.8983±0.0644
XMW1310*106	85	57	158.131	C9H18O2	Isobutyl isovalerate	Ester	589-59-3	1005	sweet, fruity, apple, raspberry, green, banana	0.0290±0.0015	0.0268±0.0017	0.0301±0.0020
XMW0213	70	71	186.162	C11H22O2	Isopentyl hexanoate	Ester	2198-61-0	1250	fruity, banana, apple, pineapple, green	0.2426±0.0214	0.2322±0.0046	0.2236±0.0061
WMW0041	41	55	152.12	C10H16O	Isopinocarveol	Terpenoids	6712-79-4	1178	woody, warm, balsamic	0.3708±0.0269	0.3111±0.0564	0.2835±0.0446
XMW0575	86	69	145.11	C7H15NO2	L-Norleucine, methyl ester	Ester	21754-55-2	1063	-	0.0093±0.0005	0.0099±0.0004	0.0108±0.0004
KMW0360*095	71	81	156.151	C10H20O	Levomenthol	Terpenoids	2216-51-5	1176.9394261424	minty	0.1340±0.0043	0.1584±0.0195	0.1874±0.0101
NMW0386	86	58	234.173	C14H22N2O	Lidocaine	Heterocyclic compound	137-58-6	1919.65517241379	-	0.0018±0.0005	0.0009±0.0001	0.0011±0.0000
WMW0196*086	55	41	168.115	C10H16O2	Lilac Aldehyde C	Aldehyde	53447-48-6	1167	sweet, flowery	0.5830±0.0440	0.6052±0.0276	0.5345±0.0302
WMW0197*086	55	41	168.115	C10H16O2	Lilac Aldehyde D	Aldehyde	53447-47-5	1169	sweet, flowery	0.5830±0.0440	0.6052±0.0276	0.5345±0.0302
KMW0291	80	93	154.136	C10H18O	Linalool	Terpenoids	78-70-6	1100.58886509636	floral, green	0.1719±0.0142	0.1191±0.0076	0.1115±0.0034
KMW0453	93	80	196.146	C12H20O2	Linalyl acetate	Terpenoids	115-95-7	1257	sweet, green, citrus, bergamot, lavender, woody	0.3948±0.0329	0.3837±0.0094	0.3706±0.0139
KMW0274	126	71	126.032	C6H6O3	Maltol	Heterocyclic compound	118-71-8	1113.1550802139	sweet, caramel	0.0163±0.0008	0.0118±0.0013	0.0136±0.0011
XMW1094	176	161	176.157	C13H20	Megastigma-4,6(Z),8(E)-triene	Hydrocarbons	51468-85-0	1373	-	0.0452±0.0012	0.0438±0.0018	0.0414±0.0012
XMW0301	120	105	120.094	C9H12	Mesitylene	Aromatics	108-67-8	972	-	0.0002±0.0001	0.0001±0.0000	0.0002±0.0001
XMW1081	55	79	119.004	C3H5NO2S	Methanesulfonylacetonitrile	Others	2274-42-2	1071	-	0.0075±0.0002	0.0124±0.0008	0.0113±0.0006
D346	105	77	180.115	C11H16O2	Methyl 6,6-dimethylbicyclo[3.1.1]hept-2-ene-2-carboxylate	Ester	30649-97-9	1301	-	0.0132±0.0006	0.0130±0.0002	0.0121±0.0006
XMW1243	112	140	171.009	C7H6ClNO2	Methyl 6-chloronicotinate	Ester	73781-91-6	1234	-	0.1840±0.0160	0.1766±0.0030	0.1738±0.0064
KMW0647	83	41	224.141	C13H20O3	Methyl jasmonate	Ester	1211-29-6	1638	floral, fresh, petal, magnolia, oily, waxy	0.0069±0.0012	0.0050±0.0003	0.0059±0.0003
D436	180	121	180.079	C10H12O3	Methyl p-tolyloxyacetate	Ester	38768-63-7	1381	wild, fruity, fatty	0.0094±0.0003	0.0091±0.0002	0.0086±0.0001
KMW0421	92	120	152.047	C8H8O3	Methyl salicylate	Ester	119-36-8	1200	caramel, pepperminty	0.0058±0.0015	0.0035±0.0002	0.0032±0.0002
NMW0320	58	56	207.09	C11H13NO3	Methylone	Ketone	186028-79-5	1738	-	0.0026±0.0004	0.0019±0.0001	0.0023±0.0002
D382*124	55	82	212.214	C14H28O	Myristoleyl Alcohol	Alcohol	34010-15-6	1678	-	0.0061±0.0005	0.0055±0.0003	0.0057±0.0004
XMW1107	69	113	182.106	C9H14N2O2	N,N'-Methylenebismethacrylamide	Amine	2359-15-1	1651	-	0.0102±0.0007	0.0078±0.0006	0.0086±0.0007
NMW0771	72	87	87.068	C4H9NO	N,N-Dimethylacetamide	Amine	127-19-5	868.261487446708	ammoniacal	0.0183±0.0004	0.0190±0.0011	0.0179±0.0008
KMW0404	128	129	128.063	C10H8	Naphthalene	Aromatics	91-20-3	1189.55223880597	pungent, dry, tarry	0.0323±0.0031	0.0449±0.0061	0.0547±0.0022
KMW0626	159	160	202.172	C15H22	Naphthalene, 1,2,3,4-tetrahydro-1,6-dimethyl-4-(1-methylethyl)-, (1S-cis)-	Terpenoids	483-77-2	1523	herbal, spice	0.0054±0.0004	0.0055±0.0001	0.0052±0.0004
QWM0004	157	142	172.125	C13H16	Naphthalene, 1,2-dihydro-1,1,6-trimethyl-	Aromatics	30364-38-6	1354	licorice	0.0486±0.0012	0.0453±0.0023	0.0474±0.0040
XMW0140	183	198	198.141	C15H18	Naphthalene, 1,6-dimethyl-4-(1-methylethyl)-	Terpenoids	483-78-3	1674	-	0.0030±0.0004	0.0023±0.0001	0.0026±0.0001
w08*082	142	141	142.078	C11H10	Naphthalene, 1-methyl-	Aromatics	90-12-0	1307	naphthyl, chemical, medicinal, camphor	0.0020±0.0002	0.0069±0.0006	0.0066±0.0010
XMW1350	170	155	170.11	C13H14	Naphthalene, 2,3,6-trimethyl-	Aromatics	829-26-5	1550	fruity, dry	0.0062±0.0004	0.0056±0.0004	0.0060±0.0002
XMW0662*082	142	141	142.078	C11H10	Naphthalene, 2-methyl-	Aromatics	91-57-6	1297	sweet, floral, woody	0.0020±0.0002	0.0069±0.0006	0.0066±0.0010
KMW0556	41	105	204.188	C15H24	Naphthalene, decahydro-4a-methyl-1-methylene-7-(1-methylethenyl)-, [4aR-(4a.alpha.,7.alpha.,8a.beta.)]-	Terpenoids	17066-67-0	1486	herbal	0.6214±0.0805	0.5596±0.0187	0.5334±0.0050
NMW0144	69	41	168.115	C10H16O2	Neric Acid	Terpenoids	4613-38-1	1344	-	0.0070±0.0006	0.0068±0.0010	0.0079±0.0001
NMW0187	70	119	148.1	C9H12N2	Nicotine, 1'-demethyl-, (.+/-.)-	Heterocyclic compound	5746-86-1	1435	-	0.0077±0.0002	0.0066±0.0009	0.0081±0.0001
WMW0120	85	71	254.053	C9H19I	Nonane, 1-iodo-	Halogenated hydrocarbons	4282-42-2	1342	-	0.0199±0.0002	0.0194±0.0032	0.0231±0.0006
XMW0403	156	43	156.188	C11H24	Nonane, 2,5-dimethyl-	Hydrocarbons	17302-27-1	1021	-	0.0039±0.0003	0.0040±0.0004	0.0042±0.0003
XMW0649	113	57	156.188	C11H24	Nonane, 2,6-dimethyl-	Hydrocarbons	17302-28-2	1018	-	0.0233±0.0017	0.0211±0.0009	0.0244±0.0017
XMW0597	98	57	142.172	C10H22	Nonane, 2-methyl-	Hydrocarbons	871-83-0	964	-	0.0151±0.0007	0.0141±0.0005	0.0165±0.0007
XMW0591*037	57	71	184.219	C13H28	Nonane, 2-methyl-5-propyl-	Hydrocarbons	31081-17-1	1185	-	0.1834±0.0081	0.2222±0.0318	0.2801±0.0111
XMW0371	71	57	184.219	C13H28	Nonane, 5-methyl-5-propyl-	Hydrocarbons	17312-75-3	1229	-	0.1019±0.0067	0.0876±0.0083	0.1021±0.0006
KMW0412	74	87	172.146	C10H20O2	Nonanoic acid, methyl ester	Ester	1731-84-6	1224.37971952535	sweet, fruity, pear, waxy, tropical, wine	0.0096±0.0001	0.0109±0.0005	0.0099±0.0008
KMW0699	57	71	254.297	C18H38	Octadecane	Hydrocarbons	593-45-3	1799.12280701754	alkane	0.0146±0.0035	0.0096±0.0002	0.0131±0.0007
D76	75	71	174.162	C10H22O2	Octanal dimethyl acetal	Ether	10022-28-3	1178	citrus, floral, green, leafy, rose, violet	0.0763±0.0073	0.0733±0.0045	0.0723±0.0039
w14	112	71	242.261	C16H34O	Octane, 1,1'-oxybis-	Hydrocarbons	629-82-3	1688	-	0.0043±0.0005	0.0031±0.0001	0.0038±0.0002
XMW0604	113	57	156.188	C11H24	Octane, 2,3,3-trimethyl-	Hydrocarbons	62016-30-2	966	-	0.1090±0.0045	0.1106±0.0051	0.1032±0.0021
XMW1065	71	43	156.188	C11H24	Octane, 2,6,6-trimethyl-	Hydrocarbons	54166-32-4	966	-	0.0057±0.0006	0.0100±0.0024	0.0101±0.0048
XMW0100	71	57	156.188	C11H24	Octane, 5-ethyl-2-methyl-	Hydrocarbons	62016-18-6	986	-	0.0017±0.0002	0.0021±0.0002	0.0019±0.0000
KMW0464	60	73	144.115	C8H16O2	Octanoic Acid	Acid	124-07-2	1172.43040685225	rancid, cheese, fatty, acid, sweaty	0.4852±0.0464	0.4493±0.0238	0.4469±0.0363
XMW1417	82	67	226.193	C14H26O2	Octanoic acid, 3-hexenyl ester, (Z)-	Ester	61444-41-5	1588	green, leafy, orchid, kiwi, metallic, fruity, asparagus, lettuce	0.0022±0.0001	0.0024±0.0003	0.0031±0.0002
XMW1345	70	127	214.193	C13H26O2	Octanoic acid, 3-methylbutyl ester	Ester	2035-99-6	1446	sweet, oily, fruity, green, soapy, pineapple, coconut	0.0134±0.0006	0.0107±0.0015	0.0131±0.0005
NMW0063	59	87	87.032	C3H5NO2	Oxazolidin-2-one	Heterocyclic compound	497-25-6	1164	-	1.4260±0.1359	1.3159±0.0642	1.2980±0.1041
XMW0246	109	69	168.115	C10H16O2	OxiranecarboxAldehyde, 3-methyl-3-(4-methyl-3-pentenyl)-	Aldehyde	16996-12-6	1234	-	0.6142±0.0625	0.5959±0.0279	0.5365±0.0177
WMW0203	55	69	254.225	C16H30O2	Palmitoleic Acid	Acid	373-49-9	1951	-	0.0046±0.0012	0.0025±0.0000	0.0034±0.0002
XMW0842	41	55	222.198	C15H26O	Palustrol (Ledum)	Terpenoids	5986-49-2	1568	-	0.0030±0.0002	0.0030±0.0003	0.0035±0.0003
XMW0640	121	105	204.188	C15H24	Panaxene	Terpenoids	871660-95-6	1314	-	0.0082±0.0002	0.0088±0.0001	0.0081±0.0005
XMW0025	93	119	150.068	C9H10O2	Paroxypropione	Ketone	70-70-2	1534.18854415274	phenol	0.0032±0.0002	0.0041±0.0003	0.0037±0.0003
NMW0234	154	110	154.027	C7H6O4	Patulin	Heterocyclic compound	149-29-1	1545	-	0.0051±0.0004	0.0043±0.0003	0.0047±0.0002
KMW0602	57	71	212.25	C15H32	Pentadecane	Hydrocarbons	629-62-9	1499.37178754997	waxy	0.6643±0.0324	0.6536±0.0696	0.8149±0.0209
XMW0230	57	71	268.313	C19H40	Pentadecane, 2,6,10,14-tetramethyl-	Hydrocarbons	1921-70-6	1690	-	0.0270±0.0028	0.0192±0.0008	0.0233±0.0020
XMW0158	57	71	254.297	C18H38	Pentadecane, 2,6,10-trimethyl-	Hydrocarbons	3892-00-0	1633	-	0.0386±0.0061	0.0258±0.0017	0.0306±0.0029
XMW0259	57	41	226.266	C16H34	Pentadecane, 2-methyl-	Hydrocarbons	1560-93-6	1563	-	0.0193±0.0032	0.0138±0.0018	0.0161±0.0010
XMW0592	71	43	226.266	C16H34	Pentadecane, 4-methyl-	Hydrocarbons	2801-87-8	1556	-	0.0276±0.0006	0.0244±0.0016	0.0295±0.0018
NMW0334	156	141	226.132	C11H18N2O3	Pentobarbital	Heterocyclic compound	76-74-4	1761	-	0.0023±0.0001	0.0016±0.0001	0.0025±0.0002
NMW0241	82	55	138.091	C6H10N4	Pentylenetetrazol	Heterocyclic compound	54-95-5	1560	-	0.0043±0.0003	0.0048±0.0009	0.0057±0.0005
D259	121	136	136.089	C9H12O	Phenol, 2,3,6-trimethyl-	Phenol	2416-94-6	1239	-	0.0507±0.0038	0.0515±0.0026	0.0462±0.0015
KMW0382	108	107	108.058	C7H8O	Phenol, 2-methyl-	Phenol	95-48-7	1052.72145144077	phenol	0.0054±0.0008	0.0059±0.0013	0.0052±0.0009
KMW0271	108	107	108.058	C7H8O	Phenol, 3-methyl-	Phenol	108-39-4	1075.42918454936	smoky, petroleum	0.0071±0.0004	0.0096±0.0004	0.0101±0.0005
NMW0226	139	65	139.027	C6H5NO3	Phenol, 3-nitro-	Phenol	554-84-7	1514	-	0.0058±0.0009	0.0052±0.0002	0.0053±0.0001
XMW0394	183	198	198.104	C14H14O	Phenol, 4-(1-phenylethyl)-	Phenol	1988-89-2	1723	-	0.0053±0.0005	0.0039±0.0003	0.0044±0.0005
XMW0791	153	77	153.043	C7H7NO3	Phenol, 4-methyl-2-nitro-	Phenol	119-33-5	1250	-	0.1129±0.0052	0.1190±0.0038	0.1025±0.0017
XMW0615*046	135	107	150.104	C10H14O	Phenol, m-tert-butyl-	Phenol	585-34-2	1295.09169363538	-	0.0225±0.0011	0.0221±0.0004	0.0207±0.0010
NMW0120*046	135	107	150.104	C10H14O	Phenol, p-tert-butyl-	Phenol	98-54-4	1294.21934089681	oakmoss, leathery	0.0225±0.0011	0.0221±0.0004	0.0207±0.0010
WMW0014	69	55	152.12	C10H16O	Pinocamphone	Terpenoids	547-60-4	1160	spicy	1.1649±0.1044	1.0513±0.0846	1.0834±0.0380
WMW0005	81	108	150.104	C10H14O	Pinocarvone	Terpenoids	30460-92-5	1164	minty	0.2939±0.0086	0.2916±0.0174	0.2940±0.0157
D211	44	86	86.084	C4H10N2	Piperazine	Heterocyclic compound	110-85-0	852	ammoniacal	0.0246±0.0005	0.0238±0.0004	0.0248±0.0008
XMW0309	113	71	141.115	C8H15NO	Piperidin-3-one, 2,2,5-methyl-	Heterocyclic compound	103634-57-7	1232	-	0.0168±0.0009	0.0162±0.0009	0.0162±0.0019
NMW0138	149	150	150.032	C8H6O3	Piperonal	Aldehyde	120-57-0	1334	heliotrope, flowery, sweet, powdery, coconut, vanilla	0.0141±0.0020	0.0218±0.0027	0.0195±0.0015
NMW0205	175	190	190.099	C12H14O2	Precocene I	Heterocyclic compound	17598-02-6	1466	-	0.0060±0.0002	0.0055±0.0001	0.0052±0.0002
XMW1207	102	74	175.084	C7H13NO4	Propanedioic acid, amino-, diethyl ester	Ester	6829-40-9	1231	-	0.0140±0.0007	0.0151±0.0008	0.0144±0.0008
D179	60	45	88.016	C3H4O3	Propanoic Acid, 2-oxo-	Acid	127-17-3	1249	sharp, sour, acetic, caramel	0.2280±0.0107	0.2249±0.0029	0.2229±0.0059
XMW1209	71	70	158.131	C9H18O2	Propanoic acid, 2-methyl-, 2-methylbutyl ester	Ester	2445-69-4	1016	fruity, ethereal, tropical, banana	0.0907±0.0067	0.0958±0.0053	0.0954±0.0072
XMW0617	71	56	216.173	C12H24O3	Propanoic acid, 2-methyl-, 3-hydroxy-2,2,4-trimethylpentyl ester	Ester	77-68-9	1374	-	0.0351±0.0008	0.0335±0.0049	0.0380±0.0007
D248	98	89	186.162	C11H22O2	Propanoic acid, 2-methyl-, heptyl ester	Ester	2349-13-5	1247	sweet, green, fruity, warm floral, apple, cherry, apricot	0.1829±0.0143	0.1747±0.0029	0.1783±0.0023
NMW0054	61	120	120.025	C4H8O2S	Propanoic acid, 3-(methylthio)-	Sulfur compounds	646-01-5	1092.91845493562	sweet, sulfury	0.0045±0.0006	0.0038±0.0001	0.0039±0.0003
D271	75	56	158.131	C9H18O2	Propanoic acid, hexyl ester	Ester	2445-76-3	1108	pear, green, fruity, musty, rotten	0.1122±0.0077	0.0974±0.0077	0.0890±0.0058
D188	80	123	123.043	C5H5N3O	Pyrazinamide	Heterocyclic compound	98-96-4	1250	-	0.2459±0.0214	0.2366±0.0051	0.2271±0.0085
KMW0268*022	135	136	136.1	C8H12N2	Pyrazine, 2-ethyl-3,5-dimethyl-	Heterocyclic compound	13925-07-0	1084	burnt, almond, roasted, nutty, coffee	0.0019±0.0006	0.0047±0.0003	0.0030±0.0005
D321*125	124	95	124.064	C6H8N2O	Pyrazine, 2-methoxy-3-methyl-	Heterocyclic compound	2847-30-5	970	roasted almond, hazelnut, peanut	0.0073±0.0004	0.0078±0.0006	0.0072±0.0001
D324*125	124	95	124.064	C6H8N2O	Pyrazine, 2-methoxy-6-methyl-	Heterocyclic compound	2882-21-5	994	roasted hazelnut, almond, peanut	0.0073±0.0004	0.0078±0.0006	0.0072±0.0001
D323*087	140	107	140.041	C6H8N2S	Pyrazine, 2-methyl-3-(methylthio)-	Heterocyclic compound	2882-20-4	1184	roasted meat, nutty, almond, vegetable	0.0059±0.0005	0.0119±0.0005	0.0115±0.0010
D326*087	140	107	140.041	C6H8N2S	Pyrazine, 2-methyl-6-(methylthio)-	Heterocyclic compound	2884-13-1	1187	-	0.0059±0.0005	0.0119±0.0005	0.0115±0.0010
KMW0264*022	135	136	136.1	C8H12N2	Pyrazine, 3-ethyl-2,5-dimethyl-	Heterocyclic compound	13360-65-1	1081	potato, cocoa, roasted, nutty	0.0019±0.0006	0.0047±0.0003	0.0030±0.0005
XMW1309	54	136	136.1	C8H12N2	Pyrazine, tetramethyl-	Heterocyclic compound	1124-11-4	1088	nutty, musty, chocolate, coffee, cocoa, brown, lard, burnt	0.0524±0.0055	0.0423±0.0021	0.0440±0.0014
XMW0028	97	96	125.12	C8H15N	Pyridine, 2,3,4,5-tetrahydro-6-propyl-	Heterocyclic compound	1604-01-9	1028	-	0.0077±0.0009	0.0099±0.0008	0.0078±0.0010
D438	69	41	218.167	C15H22O	Sesquirosefuran	Heterocyclic compound	39007-93-7	1557	-	0.0076±0.0004	0.0073±0.0008	0.0082±0.0005
XMW0156	111	41	222.198	C15H26O	Spiro[4.5]decan-7-one, 1,8-dimethyl-4-(1-methylethyl)-	Ketone	39510-26-4	1682	-	0.0032±0.0004	0.0022±0.0002	0.0027±0.0004
NMW0100	99	56	99.032	C4H5NO2	Succinimide	Heterocyclic compound	123-56-8	1187	amine, ammoniacal, piperidine	0.0604±0.0039	0.0374±0.0028	0.0502±0.0082
KMW0551	57	71	198.235	C14H30	Tetradecane	Hydrocarbons	629-59-4	1400	mild, waxy	0.1461±0.0086	0.1624±0.0327	0.2130±0.0094
XMW0265	57	71	240.282	C17H36	Tetradecane, 2,6,10-trimethyl-	Hydrocarbons	14905-56-7	1539	-	0.1977±0.0128	0.1657±0.0121	0.1912±0.0124
XMW0419	57	71	212.25	C15H32	Tetradecane, 2-methyl-	Hydrocarbons	1560-95-8	1463	-	0.2297±0.0113	0.1831±0.0205	0.2063±0.0100
XMW1340	153	154	153.991	C7H6S2	Thieno[2,3-b]thiophene,2-methyl-	Heterocyclic compound	13393-75-4	1364	-	0.0028±0.0001	0.0025±0.0001	0.0028±0.0000
XMW1459	168	125	168.097	C10H16S	Thiophene, 2-butyl-5-ethyl-	Heterocyclic compound	54411-06-2	1282	fruity, berry, earthy	0.0023±0.0000	0.0021±0.0003	0.0026±0.0000
XMW1275	97	98	252.191	C16H28S	Thiophene, 2-dodecyl-	Heterocyclic compound	4861-61-4	1888	-	0.0035±0.0009	0.0020±0.0000	0.0029±0.0002
XMW1061	97	98	168.097	C10H16S	Thiophene, 2-hexyl-	Heterocyclic compound	18794-77-9	1277	floral, fruity, gassy, green, meaty	0.0091±0.0007	0.0089±0.0009	0.0107±0.0002
KMW0277	97	98	154.082	C9H14S	Thiophene, 2-pentyl-	Heterocyclic compound	4861-58-9	1170	fatty, chicken, cranberry, roasted hazelnut, corn, roasted barley, fermented, meaty, blood	0.2580±0.0076	0.2526±0.0166	0.2650±0.0138
XMW0517	97	112	112.035	C6H8S	Thiophene, 3-ethyl-	Heterocyclic compound	1795-01-3	869	styrene	0.4269±0.0180	0.3868±0.0229	0.3674±0.0095
XMW1341	160	115	160.035	C10H8S	Thiophene, 3-phenyl-	Heterocyclic compound	2404-87-7	1368	-	0.0667±0.0017	0.0674±0.0036	0.0662±0.0015
WMW0194	110	81	152.12	C10H16O	Thujone	Terpenoids	546-80-5	1103	cedar leaf	0.1282±0.0036	0.1190±0.0026	0.1195±0.0027
KMW0060	91	92	92.063	C7H8	Toluene	Aromatics	108-88-3	763	sweet	0.0087±0.0001	0.0056±0.0010	0.0156±0.0018
XMW1147	121	93	152.12	C10H16O	Tricyclo[2.2.1.0(2,6)]heptane-3-methanol, 2,3-dimethyl-	Terpenoids	29550-55-8	1286	-	0.0308±0.0014	0.0385±0.0176	0.0717±0.0460
XMW0822*056	161	105	204.188	C15H24	Tricyclo[4.4.0.02,7]decane, 1-methyl-3-methylene-8-(1-methylethyl)-, stereoisomer	Terpenoids	18252-44-3	1432	-	0.0134±0.0009	0.0104±0.0012	0.0119±0.0003
KMW0598	57	41	198.198	C13H26O	Tridecanal	Aldehyde	10486-19-8	1513	fresh, clean, aldehydic, soapy, citrus, petal, waxy, grapefruit, peel	0.1332±0.0116	0.1310±0.0033	0.1340±0.0098
KMW0488	57	71	184.219	C13H28	Tridecane	Hydrocarbons	629-50-5	1300	alkane	0.0672±0.0034	0.0861±0.0157	0.1061±0.0014
XMW0258	71	57	198.235	C14H30	Tridecane, 2-methyl-	Hydrocarbons	1560-96-9	1364	-	0.0257±0.0029	0.0206±0.0037	0.0247±0.0004
XMW0372	57	41	212.25	C15H32	Tridecane, 4,8-dimethyl-	Hydrocarbons	55030-62-1	1384	-	0.0611±0.0028	0.0471±0.0109	0.0541±0.0032
KMW0483	126	57	170.167	C11H22O	Undecanal	Aldehyde	112-44-7	1308.44370860927	waxy, soapy, floral, aldehydic, citrus, green, fatty, fresh	0.0034±0.0005	0.0042±0.0010	0.0050±0.0001
KMW0306	57	71	156.188	C11H24	Undecane	Hydrocarbons	1120-21-4	1100	alkane	0.3578±0.0080	0.4017±0.0313	0.4204±0.0208
XMW0367*041	57	71	184.219	C13H28	Undecane, 2,4-dimethyl-	Hydrocarbons	17312-80-0	1208	-	0.2161±0.0058	0.1971±0.0189	0.2284±0.0037
XMW0243*041	57	71	184.219	C13H28	Undecane, 2,5-dimethyl-	Hydrocarbons	17301-22-3	1210	-	0.2161±0.0058	0.1971±0.0189	0.2284±0.0037
XMW0414*041	57	71	184.219	C13H28	Undecane, 2,6-dimethyl-	Hydrocarbons	17301-23-4	1210	-	0.2161±0.0058	0.1971±0.0189	0.2284±0.0037
XMW0420*041	57	71	184.219	C13H28	Undecane, 2,9-dimethyl-	Hydrocarbons	17301-26-7	1233	-	0.2161±0.0058	0.1971±0.0189	0.2284±0.0037
XMW0373	85	57	170.203	C12H26	Undecane, 2-methyl-	Hydrocarbons	7045-71-8	1164	-	0.7413±0.0239	0.8324±0.0167	0.7993±0.0277
XMW0499	126	57	184.219	C13H28	Undecane, 3,4-dimethyl-	Hydrocarbons	17312-78-6	1247	-	0.1359±0.0119	0.1314±0.0019	0.1262±0.0040
XMW0943*041	57	71	184.219	C13H28	Undecane, 3,5-dimethyl-	Hydrocarbons	17312-81-1	1207	-	0.2161±0.0058	0.1971±0.0189	0.2284±0.0037
XMW0609*041	57	71	184.219	C13H28	Undecane, 3,6-dimethyl-	Hydrocarbons	17301-28-9	1210	-	0.2161±0.0058	0.1971±0.0189	0.2284±0.0037
XMW0502*037	57	71	184.219	C13H28	Undecane, 3,8-dimethyl-	Hydrocarbons	17301-30-3	1185	-	0.1834±0.0081	0.2222±0.0318	0.2801±0.0111
XMW0242*037	57	71	184.219	C13H28	Undecane, 3,9-dimethyl-	Hydrocarbons	17301-31-4	1185	-	0.1834±0.0081	0.2222±0.0318	0.2801±0.0111
XMW0238	85	57	184.219	C13H28	Undecane, 4,4-dimethyl-	Hydrocarbons	17312-68-4	1229	-	0.0776±0.0072	0.0803±0.0077	0.0930±0.0015
XMW1315	126	71	170.203	C12H26	Undecane, 4-methyl-	Hydrocarbons	2980-69-0	1160	-	0.0116±0.0006	0.0104±0.0006	0.0119±0.0004
XMW0369*041	57	71	184.219	C13H28	Undecane, 6-ethyl-	Hydrocarbons	17312-60-6	1230	-	0.2161±0.0058	0.1971±0.0189	0.2284±0.0037
D422	69	55	172.183	C11H24O	Undecanol-5	Alcohol	37493-70-2	1288	-	0.0169±0.0004	0.0153±0.0019	0.0174±0.0020
NMW0209	55	41	184.146	C11H20O2	Undecylenic Acid	Acid	112-38-9	1456.20354488279	sweet, woody	0.0489±0.0013	0.0381±0.0035	0.0439±0.0018
XMW1470	84	67	152.12	C10H16O	[1,1'-Bicyclopentyl]-2-one	Ketone	4884-24-6	1273	fruity, green, minty, aldehydic, woody	0.0865±0.0046	0.0867±0.0108	0.0989±0.0016
D339	93	41	204.188	C15H24	cis-.alpha.-Bisabolene	Terpenoids	29837-07-8	1504	-	2.0979±0.1939	1.9385±0.0565	1.8549±0.0177
KMW0478	41	69	204.188	C15H24	cis-.beta.-Farnesene	Terpenoids	28973-97-9	1444	citrus, green	0.0087±0.0004	0.0056±0.0008	0.0073±0.0008
XMW0461*076	82	67	196.146	C12H20O2	cis-3-Hexenyl cis-3-hexenoate	Ester	61444-38-0	1389	green, tomato, leafy, pear, melon, metallic, fennel, tropical	0.0021±0.0001	0.0028±0.0003	0.0032±0.0002
KMW0393	98	110	154.136	C10H18O	cis-4-Decenal	Aldehyde	21662-09-9	1193	citrus, aldehydic, orange, cardamom	0.0162±0.0014	0.0316±0.0009	0.0309±0.0020
XMW1354	198	41	198.162	C12H22O2	cis-5-Dodecenoic Acid	Acid	2430-94-6	1544.75566150179	-	0.0009±0.0000	0.0007±0.0001	0.0010±0.0001
XMW0217	41	55	154.136	C10H18O	cis-7-Decen-1-al	Aldehyde	21661-97-2	1212	citrus, aldehydic, cucumber	0.0192±0.0003	0.0186±0.0019	0.0210±0.0003
D399*124	55	82	212.214	C14H28O	cis-9-Tetradecen-1-ol	Alcohol	35153-15-2	1666	-	0.0061±0.0005	0.0055±0.0003	0.0057±0.0004
KMW0386	67	95	152.12	C10H16O	cis-Dihydrocarvone	Terpenoids	3792-53-8	1195	herbal, warm	0.0890±0.0075	0.1021±0.0181	0.0898±0.0049
WMW0043	69	41	222.198	C15H26O	d-Nerolidol	Terpenoids	142-50-7	1544	mild, floral	0.0056±0.0004	0.0049±0.0005	0.0058±0.0000
D163	95	69	166.099	C10H14O2	dl-Camphoroquinone	Terpenoids	10373-78-1	1319	-	0.0146±0.0002	0.0204±0.0013	0.0213±0.0006
KMW0389*092	95	110	154.136	C10H18O	endo-Borneol	Terpenoids	507-70-0	1170.4157782516	pine, woody, camphor, balsamic	1.6530±0.1257	1.6569±0.0345	1.5958±0.0589
D289	70	103	172.146	C10H20O2	n-Amyl isovalerate	Ester	25415-62-7	1110	apple, fresh fruit	0.3266±0.0181	0.2479±0.0214	0.2629±0.0330
D347	56	57	228.209	C14H28O2	n-Capric acid isobutyl ester	Ester	30673-38-2	1546.30512514899	oily, sweet, brandy, apricot, fermented, cognac	0.0226±0.0015	0.0229±0.0017	0.0242±0.0026
XMW1400	99	42	168.072	C6H14FO2P	n-Pentyl methylphosphonofluoridate	Others	13454-59-6	1073	-	0.0054±0.0004	0.0055±0.0002	0.0061±0.0005
KMW0112	106	91	106.078	C8H10	o-Xylene	Aromatics	95-47-6	894.211017740429	geranium	0.0012±0.0001	0.0014±0.0001	0.0019±0.0002
KMW0234*094	134	119	134.11	C10H14	p-Cymene	Aromatics	99-87-6	1025.98719316969	woody, citrus	0.0055±0.0002	0.0054±0.0002	0.0056±0.0002
NMW0312*068	170	141	170.073	C12H10O	p-Hydroxybiphenyl	Aromatics	92-69-3	1717	-	0.0024±0.0002	0.0019±0.0001	0.0022±0.0002
XMW0631*093	93	121	154.136	C10H18O	p-Menth-2-en-7-ol, cis-	Phenol	19898-86-3	1201	-	0.0392±0.0036	0.0574±0.0022	0.0604±0.0036
KMW0458	136	121	196.146	C12H20O2	p-Menth-8-en-3-ol, acetate	Ester	89-49-6	1259	minty, leafy	0.0706±0.0065	0.0717±0.0018	0.0657±0.0023
XMW0307*006	91	106	106.078	C8H10	p-Xylene	Aromatics	106-42-3	871.103742302226	strong, sweetish	0.0028±0.0001	0.0029±0.0003	0.0051±0.0006
XMW1092	91	79	164.084	C10H12O2	spiro[3-oxatricyclo[3.3.1.02,4]nonane-8,1'-cyclopropane]-6-one	Ketone	109637-57-2	1198	-	0.0044±0.0004	0.0071±0.0004	0.0082±0.0007
KMW0555	119	93	204.188	C15H24	trans-.alpha.-Bergamotene	Terpenoids	13474-59-4	1435	woody, warm, tea	0.0046±0.0012	0.0047±0.0003	0.0069±0.0016
WMW0040*154	93	41	136.125	C10H16	trans-.beta.-Ocimene	Terpenoids	3779-61-1	1049	sweet, herbal	0.0055±0.0006	0.0088±0.0005	0.0067±0.0005
KMW0674	57	41	184.183	C12H24O	trans-2-Dodecen-1-ol	Alcohol	69064-37-5	1478	oily, fatty	0.1128±0.0045	0.1119±0.0060	0.1117±0.0031
WMW0046	57	41	170.167	C11H22O	trans-2-Undecen-1-ol	Alcohol	75039-84-8	1365	floral, rose, waxy, fresh, fruity	0.0387±0.0037	0.0302±0.0048	0.0377±0.0015
KMW0490	99	41	156.115	C9H16O2	trans-3-Methyl-4-octanolide	Ester	39638-67-0	1288	spicy, coconut, clove, celery, incense	0.0212±0.0015	0.0189±0.0027	0.0216±0.0004
XMW0046	198	170	198.141	C15H18	trans-3a-cis-9a-1,2,3,3a,8,9,9a,9b-octahydro-4H-cyclopenta[def]phenanthrene	Terpenoids	91110-19-9	1499	-	0.0053±0.0002	0.0044±0.0005	0.0056±0.0005
NMW0246*125	162	131	162.068	C10H10O2	trans-4-MethoxycinnamAldehyde	Aldehyde	24680-50-0	1570	spicy, floral, sweet, cinnamon, cherry, vanilla	0.0073±0.0004	0.0078±0.0006	0.0072±0.0001
KMW0685	41	69	222.198	C15H26O	trans-Farnesol	Terpenoids	106-28-5	1722	mild, muguet, floral, sweet, lily, waxy	0.0146±0.0018	0.0106±0.0004	0.0128±0.0010
KMW0480*050	69	41	182.131	C11H18O2	trans-Geranic acid methyl ester	Terpenoids	1189-09-9	1322	waxy, green, fruity, flowery	0.0477±0.0011	0.0488±0.0058	0.0559±0.0009
KMW0297*088	59	94	170.131	C10H18O2	trans-Linalool oxide (furanoid)	Heterocyclic compound	34995-77-2	1075.2401280683	floral	0.0248±0.0015	0.0406±0.0014	0.0401±0.0004

## Sheet: Table S7
Supplementary Table 7. Metabolite information for hierarchical clustering and heatmap analyses of aroma-related DCCs for the ddH2O vs. 0 d and melatonin (0.5 mM) vs. 0 d comparisons. (diagramed in Figure 7A,B).
													ddH2O vs. 0 d			0.5 mM vs. 0 d
Index	Quantitative ion	Qualitative ion	Molecular weight (Da)	Formula	Compounds	Class I	CAS	NIST_RI	Odor	0 d	ddH2O	0.5mM	VIP	Log2FC	Type	VIP	Log2FC	Type
XMW1357	81	67	224.178	C14H24O2	(Z)-Oxacyclopentadec-6-en-2-one	Ketone	63958-52-1	2006	-	0.0048±0.0017	0.0015±0.0005	0.0025±0.0004	1.20208	-1.80197	down	non-significant
KMW0689	91	105	212.084	C14H12O2	Benzyl Benzoate	Ester	120-51-4	1763	faint, sweet, balsamic, oily, herbal	0.0043±0.0010	0.0021±0.0002	0.0034±0.0006	1.2176	-1.12303	down	non-significant
NMW0389	56	97	231.137	C13H17N3O	Aminopyrine	Heterocyclic compound	58-15-1	1890	-	0.0037±0.0008	0.0019±0.0000	0.0028±0.0002	1.24329	-1.04481	down	non-significant
NMW0758	55	70	116.084	C6H12O2	1-Butanol, 3-methyl-, formate	Ester	110-45-2	792	plum, black currant, ethereal, vinegar, dry earthy, fruity, green	0.3245±0.0113	1.1381±0.1013	0.4107±0.0927	1.4344	1.69193	up	non-significant
KMW0706	55	69	242.261	C16H34O	1-Hexadecanol	Alcohol	36653-82-4	1882.36953455571	waxy, clean, greasy, floral, oily	0.0046±0.0011	0.0023±0.0001	0.0034±0.0002	1.20894	-1.07241	down	non-significant
XMW0115	42	45	87.068	C4H9NO	5-Methyloxazolidine	Heterocyclic compound	58328-22-6	795	-	0.1337±0.0039	0.5665±0.0264	0.2020±0.0350	1.43811	1.96765	up	non-significant
KMW0437	104	91	164.084	C10H12O2	Acetic acid, 2-phenylethyl ester	Ester	103-45-7	1260.08629989212	floral, rose, sweet, honey, fruity, tropical	0.0343±0.0031	0.0812±0.0032	0.0591±0.0012	1.42868	1.13402	up	non-significant
KMW0269*022	135	136	136.1	C8H12N2	2,3-Dimethyl-5-ethylpyrazine	Heterocyclic compound	15707-34-3	1090	burnt, popcorn, roasted, cocoa	0.0019±0.0006	0.0047±0.0003	0.0030±0.0005	1.23115	1.23418	up	non-significant
D303	99	70	226.193	C14H26O2	2H-Pyran-2-one, tetrahydro-6-nonyl-	Heterocyclic compound	2721-22-4	1929	waxy, creamy, buttery, oily, fatty, cheese, milky, dairy	0.0114±0.0030	0.0058±0.0002	0.0082±0.0003	1.20758	-1.05761	down	non-significant
XMW0279	67	45	114.104	C7H14O	E-1-Methoxy-4-hexene	Hydrocarbons	134777-60-9	801	-	0.1728±0.0045	0.8208±0.0670	0.2975±0.0676	1.43254	2.12512	up	non-significant
XMW0020	59	72	90.068	C4H10O2	Ethanol, 2-ethoxy-	Alcohol	110-80-5	708	-	0.0260±0.0010	0.0568±0.0074	0.0331±0.0055	1.297	1.02794	up	non-significant
XMW0484	81	53	110.073	C7H10O	Furan, 2-propyl-	Heterocyclic compound	4229-91-8	791	-	0.0447±0.0015	0.1719±0.0150	0.0595±0.0144	1.43162	1.82256	up	non-significant
KMW0066	72	56	100.089	C6H12O	Hexanal	Aldehyde	66-25-1	799.791449426486	aldehyde, grassy, green, leafy, vinegar	0.2542±0.0113	1.4211±0.1281	0.4861±0.1195	1.43617	2.3616	up	non-significant
NMW0386	86	58	234.173	C14H22N2O	Lidocaine	Heterocyclic compound	137-58-6	1919.65517241379	-	0.0018±0.0005	0.0009±0.0001	0.0011±0.0000	1.2204	-1.09569	down	non-significant
KMW0268*022	135	136	136.1	C8H12N2	Pyrazine, 2-ethyl-3,5-dimethyl-	Heterocyclic compound	13925-07-0	1084	burnt, almond, roasted, nutty, coffee	0.0019±0.0006	0.0047±0.0003	0.0030±0.0005	1.23115	1.23418	up	non-significant
KMW0264*022	135	136	136.1	C8H12N2	Pyrazine, 3-ethyl-2,5-dimethyl-	Heterocyclic compound	13360-65-1	1081	potato, cocoa, roasted, nutty	0.0019±0.0006	0.0047±0.0003	0.0030±0.0005	1.23115	1.23418	up	non-significant
KMW0068	69	98	98.073	C6H10O	3-Hexenal, (Z)-	Aldehyde	6789-80-6	800	green, fatty, grassy, weedy, fruity, apple	0.3316±0.0099	0.3414±0.0271	0.1324±0.0314	non-significant			1.49411	-1.33946	down
XMW0917	83	55	140.12	C9H16O	3-Nonen-5-one	Ketone	82456-34-6	1052	-	0.0569±0.0532	0.1453±0.0046	0.1371±0.0010	non-significant			1.16374	1.32913	up
WMW0181	152	110	184.146	C11H20O2	4-Decenoic acid, methyl ester, Z-	Ester	7367-83-1	1323	fruity, pear, mango, fishy, peach skin, green	0.0046±0.0002	0.0078±0.0009	0.0095±0.0003	non-significant			1.69166	1.01308	up
KMW0473	79	107	150.104	C10H14O	4-Isopropylcyclohexa-1,3-dienecarbAldehyde	Aldehyde	1197-15-5	1283	fatty, spicy	0.0038±0.0001	0.0081±0.0028	0.0172±0.0094	non-significant			1.22904	2.18728	up
NMW0027	91	119	120.058	C8H8O	BenzAldehyde, 3-methyl-	Aldehyde	620-23-5	1070.1173959445	sweet, fruity, cherry, benzaldehyde, phenol	0.0054±0.0001	0.0046±0.0016	0.0025±0.0003	non-significant			1.57686	-1.15649	down
WMW0227	146	148	145.969	C6H4Cl2	Benzene, 1,4-dichloro-	Aromatics	106-46-7	1021	-	0.0035±0.0001	0.0043±0.0003	0.0098±0.0012	non-significant			1.6513	1.43338	up
XMW0634*039	79	91	152.12	C10H16O	1,5-Cyclohexadiene-1-methanol, 4-(1-methylethyl)-	Terpenoids	19876-45-0	1194	-	0.0068±0.0008	0.0119±0.0011	0.0259±0.0159	non-significant			1.04453	1.88439	up
NMW0074*039	79	91	152.12	C10H16O	Bicyclo[3.1.1]hept-2-ene-2-methanol, 6,6-dimethyl-	Terpenoids	515-00-4	1195	woody, minty	0.0068±0.0008	0.0119±0.0011	0.0259±0.0159	non-significant			1.04453	1.88439	up
XMW0954	109	67	168.115	C10H16O2	Cyclopropanecarboxylic Acid, 2,2-dimethyl-3-(2-methyl-1-propenyl)-, (1R-trans)-	Terpenoids	4638-92-0	1284	-	0.0038±0.0001	0.0081±0.0022	0.0175±0.0101	non-significant			1.19447	2.21591	up
WMW0016	95	93	196.146	C12H20O2	(-)-Bornyl acetate	Terpenoids	5655-61-8	1287	sweet, balsamic, woody, fresh, pine, needle, herbal	0.0488±0.0008	0.0855±0.0230	0.1481±0.0707	non-significant			1.13272	1.60876	up
w08*082	142	141	142.078	C11H10	Naphthalene, 1-methyl-	Aromatics	90-12-0	1307	naphthyl, chemical, medicinal, camphor	0.0020±0.0002	0.0069±0.0006	0.0066±0.0010	1.42831	1.68915	up	1.58547	1.71998	up
XMW0662*082	142	141	142.078	C11H10	Naphthalene, 2-methyl-	Aromatics	91-57-6	1297	sweet, floral, woody	0.0020±0.0002	0.0069±0.0006	0.0066±0.0010	1.42831	1.68915	up	1.58547	1.71998	up
XMW0603	136	121	136.089	C9H12O	Benzene, 1-ethyl-4-methoxy-	Aromatics	1515-95-3	1110	anisic	0.0103±0.0013	0.0637±0.0024	0.0333±0.0017	1.43397	2.52392	up	1.67329	1.66434	up
KMW0212	91	92	120.058	C8H8O	BenzeneacetAldehyde	Aldehyde	122-78-1	1045.59613319012	floral, honey, rose, cherry	0.0042±0.0004	0.0018±0.0001	0.0017±0.0001	1.40475	-1.31255	down	1.65134	-1.33589	down
KMW0267	105	77	136.052	C8H8O2	Benzoic acid, methyl ester	Ester	93-58-3	1097.74798927614	phenol, wintergreen, almond, floral, canga	0.0387±0.0061	0.1401±0.0041	0.0794±0.0065	1.41814	1.75456	up	1.57892	1.01488	up
KMW0075*003	45	57	90.068	C4H10O2	2,3-Butanediol	Alcohol	513-85-9	786.96558915537	buttery, creamy	0.1145±0.0128	0.7442±0.0609	0.2435±0.0660	1.42843	2.57373	up	1.21056	1.06812	up
KMW0046	100	57	100.089	C6H12O	2-Hexanone	Ketone	591-78-6	788.321167883212	fruity, fungal, meaty, buttery	0.0055±0.0003	0.0329±0.0020	0.0113±0.0027	1.43341	2.46321	up	1.28773	1.02255	up
KMW0095*005	41	83	98.073	C6H10O	2-Hexenal	Aldehyde	505-57-7	853	sweet, almond, fruity, green, leafy, apple, plum, vegetable	0.1776±0.0047	1.0118±0.1707	0.4253±0.0986	1.42255	2.38536	up	1.41741	1.24477	up
KMW0088*005	41	83	98.073	C6H10O	2-Hexenal, (E)-	Aldehyde	6728-26-3	853.202676864245	green, grassy	0.1776±0.0047	1.0118±0.1707	0.4253±0.0986	1.42255	2.38536	up	1.41741	1.24477	up
KMW0172	121	93	136.125	C10H16	Camphene	Terpenoids	79-92-5	953	woody, herbal, fir, needle, camphor, terpenic	0.0001±0.0000	0.0029±0.0010	0.0069±0.0051	1.41224	4.79248	up	1.54985	6.18848	up
NMW0756*003	45	57	90.068	C4H10O2	1,3-Butanediol	Alcohol	107-88-0	866.271909047845	-	0.1145±0.0128	0.7442±0.0609	0.2435±0.0660	1.42843	2.57373	up	1.21056	1.06812	up

## Sheet: Table S8
Supplementary Table 8. Gene information for the number of detected genes in target pathways associated with aroma-related metabolism.(diagramed in Figure 8B,C).
			ddH2O vs. 0 d		0.5mM vs 0 d
gene_id	gene_name	Description	log2(fc)	regulation	log2(fc)	regulation
MSTRG.22054	gene:pycom07g00350	PREDICTED: linoleate 13S-lipoxygenase 2-1, chloroplastic-like [Pyrus x bretschneideri]	1.21321	up	1.16451	up
MSTRG.5990	gene:pycom12g20380	probable linoleate 9S-lipoxygenase 5 [Malus domestica]	1.70383	up	1.47503	up
gene:pycom12433g00060	gene:pycom12433g00060	PREDICTED: probable linoleate 9S-lipoxygenase 5 [Pyrus x bretschneideri]	4.34419	up	2.7084	up
MSTRG.5989	gene:pycom12g20350	PREDICTED: probable linoleate 9S-lipoxygenase 5 isoform X2 [Malus domestica];hypothetical protein DVH24_036622 [Malus domestica]	4.25028	up	3.99391	up
MSTRG.6859	gene:pycom13g09920	lipoxygenase [Malus domestica]	-1.73137	down	-1.35806	down
MSTRG.19639	gene:pycom05g14950	PREDICTED: linoleate 9S-lipoxygenase 6-like [Pyrus x bretschneideri]	-1.46764	down	-1.21449	down
MSTRG.5128	gene:pycom12g05120	PREDICTED: delta(12)-fatty-acid desaturase FAD2 [Pyrus x bretschneideri]	1.43404	up	1.34254	up
MSTRG.25219	gene:pycom09g03470	PREDICTED: fatty acid hydroperoxide lyase, chloroplastic [Pyrus x bretschneideri]	0.92	up	0.79	up
MSTRG.19743	gene:pycom05g16630	PREDICTED: alcohol dehydrogenase-like [Pyrus x bretschneideri]	-3.2409	down	-2.21482	down
MSTRG.1436	gene:pycom10g00860	PREDICTED: alcohol dehydrogenase [Pyrus x bretschneideri]	-5.467	down	-4.57286	down
MSTRG.22030	gene:pycom06g21600	PREDICTED: alcohol dehydrogenase-like 6 [Pyrus x bretschneideri]	-1.85071	down	-1.60698	down
MSTRG.18836	gene:pycom05g00790	PREDICTED: alcohol dehydrogenase 1-like [Pyrus x bretschneideri]	-2.34754	down	-1.69309	down
MSTRG.1435	gene:pycom10g00850	PREDICTED: alcohol dehydrogenase-like [Pyrus x bretschneideri]	-4.44503	down	-3.53429	down
MSTRG.8931	gene:pycom15g00290	PREDICTED: alcohol dehydrogenase-like 7 [Pyrus x bretschneideri]	-1.58748	down	-1.39932	down
gene:pycom05g00770	gene:pycom05g00770	alcohol dehydrogenase, partial [Pyrus communis]	-2.66644	down	-2.46689	down
MSTRG.16844	gene:pycom03g13000	cinnamyl alcohol dehydrogenase 1 [Pyrus pyrifolia]	1	up	1.04243	up
MSTRG.26622	gene:pycom520g00640	PREDICTED: alcohol dehydrogenase [Malus domestica]	0.5	up	0.589961	up
MSTRG.26384	gene:pycom111g03070	PREDICTED: senescence-associated carboxylesterase 101 [Pyrus x bretschneideri]	-1.50259	down	-1.43292	down
MSTRG.15915	gene:pycom02g23580	PREDICTED: probable carboxylesterase 15 [Pyrus x bretschneideri]	-12.3931	down	-4.45172	down
MSTRG.15504	gene:pycom02g16210	PREDICTED: probable carboxylesterase 8 [Malus domestica]	-1.82677	down	-1.83113	down
MSTRG.24286	gene:pycom08g08530	PREDICTED: probable carboxylesterase 2 [Pyrus x bretschneideri]	-1.05043	down	-1.07322	down
gene:pycom06g04390	gene:pycom06g04390	PREDICTED: carboxylesterase 1-like [Pyrus x bretschneideri]	-3.15205	down	-3.77515	down
MSTRG.19118	gene:pycom05g05160	PREDICTED: probable carboxylesterase 18 [Malus domestica]	0.18	up	0.69	up

## Sheet: Table S9
Supplementary Table 9. Correlation analysis between specific differential aromatic metabolites and the FPKM values of mRNAs in ZSSL pear under melatonin treatment (diagramed in Figure 9A).
gene_id	Compounds	Correlation
MSTRG.1436	2-Hexanone	-0.811402
MSTRG.1436	2-Hexenal	-0.850126
MSTRG.1436	2-Hexenal, (E)-	-0.850126
MSTRG.1436	4-Decenoic acid, methyl ester, Z-	-0.827138
MSTRG.1436	Acetic acid, 2-phenylethyl ester	-0.966048
MSTRG.1436	Naphthalene, 2-methyl-	-0.905301
MSTRG.15504	4-Decenoic acid, methyl ester, Z-	-0.886613
MSTRG.15504	Acetic acid, 2-phenylethyl ester	-0.899962
MSTRG.15504	Naphthalene, 2-methyl-	-0.920458
MSTRG.15915	1-Butanol, 3-methyl-, formate	-0.934637
MSTRG.15915	2-Hexanone	-0.957628
MSTRG.15915	2-Hexenal	-0.948594
MSTRG.15915	2-Hexenal, (E)-	-0.948594
MSTRG.15915	Acetic acid, 2-phenylethyl ester	-0.835532
MSTRG.15915	Hexanal	-0.956934
MSTRG.16844	4-Decenoic acid, methyl ester, Z-	0.89864
MSTRG.16844	Acetic acid, 2-phenylethyl ester	0.925407
MSTRG.16844	Naphthalene, 2-methyl-	0.940885
MSTRG.18836	2-Hexanone	-0.899139
MSTRG.18836	2-Hexenal	-0.941773
MSTRG.18836	2-Hexenal, (E)-	-0.941773
MSTRG.18836	Acetic acid, 2-phenylethyl ester	-0.982882
MSTRG.18836	Hexanal	-0.88476
MSTRG.18836	Naphthalene, 2-methyl-	-0.935397
MSTRG.19118	3-Hexenal, (Z)-	-0.83611
MSTRG.19118	4-Decenoic acid, methyl ester, Z-	0.886673
MSTRG.19639	2-Hexanone	-0.829941
MSTRG.19639	2-Hexenal	-0.903401
MSTRG.19639	2-Hexenal, (E)-	-0.903401
MSTRG.19639	Acetic acid, 2-phenylethyl ester	-0.86982
MSTRG.19639	Hexanal	-0.832771
MSTRG.19639	Naphthalene, 2-methyl-	-0.882352
MSTRG.19743	2-Hexanone	-0.893247
MSTRG.19743	2-Hexenal	-0.92055
MSTRG.19743	2-Hexenal, (E)-	-0.92055
MSTRG.19743	Acetic acid, 2-phenylethyl ester	-0.983353
MSTRG.19743	Hexanal	-0.873936
MSTRG.19743	Naphthalene, 2-methyl-	-0.915114
MSTRG.22030	4-Decenoic acid, methyl ester, Z-	-0.843663
MSTRG.22030	Acetic acid, 2-phenylethyl ester	-0.924986
MSTRG.22030	Naphthalene, 2-methyl-	-0.924109
MSTRG.22054	2-Hexenal	0.826868
MSTRG.22054	2-Hexenal, (E)-	0.826868
MSTRG.22054	4-Decenoic acid, methyl ester, Z-	0.867782
MSTRG.22054	Acetic acid, 2-phenylethyl ester	0.946027
MSTRG.22054	Naphthalene, 2-methyl-	0.95526
MSTRG.24286	4-Decenoic acid, methyl ester, Z-	-0.912483
MSTRG.24286	Acetic acid, 2-phenylethyl ester	-0.909961
MSTRG.24286	Naphthalene, 2-methyl-	-0.950879
MSTRG.25219	4-Decenoic acid, methyl ester, Z-	0.910324
MSTRG.25219	Acetic acid, 2-phenylethyl ester	0.873591
MSTRG.25219	Naphthalene, 2-methyl-	0.933702
MSTRG.26384	2-Hexenal	-0.826166
MSTRG.26384	2-Hexenal, (E)-	-0.826166
MSTRG.26384	4-Decenoic acid, methyl ester, Z-	-0.875136
MSTRG.26384	Acetic acid, 2-phenylethyl ester	-0.947665
MSTRG.26384	Naphthalene, 2-methyl-	-0.949407
MSTRG.26622	4-Decenoic acid, methyl ester, Z-	0.893255
MSTRG.26622	Acetic acid, 2-phenylethyl ester	0.847074
MSTRG.26622	Naphthalene, 2-methyl-	0.899955
MSTRG.5128	2-Hexenal	0.831353
MSTRG.5128	2-Hexenal, (E)-	0.831353
MSTRG.5128	4-Decenoic acid, methyl ester, Z-	0.858799
MSTRG.5128	Acetic acid, 2-phenylethyl ester	0.951227
MSTRG.5128	Naphthalene, 2-methyl-	0.947316
MSTRG.5989	2-Hexenal	0.832976
MSTRG.5989	2-Hexenal, (E)-	0.832976
MSTRG.5989	4-Decenoic acid, methyl ester, Z-	0.858551
MSTRG.5989	Acetic acid, 2-phenylethyl ester	0.950519
MSTRG.5989	Naphthalene, 2-methyl-	0.946542
MSTRG.5990	2-Hexanone	0.818844
MSTRG.5990	2-Hexenal	0.859648
MSTRG.5990	2-Hexenal, (E)-	0.859648
MSTRG.5990	4-Decenoic acid, methyl ester, Z-	0.818338
MSTRG.5990	Acetic acid, 2-phenylethyl ester	0.963421
MSTRG.5990	Naphthalene, 2-methyl-	0.945892
MSTRG.6859	2-Hexanone	-0.870544
MSTRG.6859	2-Hexenal	-0.907989
MSTRG.6859	2-Hexenal, (E)-	-0.907989
MSTRG.6859	Acetic acid, 2-phenylethyl ester	-0.980344
MSTRG.6859	Hexanal	-0.848352
MSTRG.6859	Naphthalene, 2-methyl-	-0.940523
MSTRG.8931	2-Hexenal	-0.82635
MSTRG.8931	2-Hexenal, (E)-	-0.82635
MSTRG.8931	4-Decenoic acid, methyl ester, Z-	-0.846851
MSTRG.8931	Acetic acid, 2-phenylethyl ester	-0.951305
MSTRG.8931	Naphthalene, 2-methyl-	-0.913366

## Sheet: Table S10
Supplementary Table 10. Gene information for ceRNA networks related to aroma were established for melatonin-treated ZSSL pears, incorporating circRNAs, miRNAs, lncRNAs, and mRNAs.(diagramed in Figure 9B).
node1	node2				RNA_class	RNA	miRNA	mRNA
MSTRG.17794.1	PC-3p-56871_105				lncRNA	.:MSTRG.17794.1	PC-3p-56871_105	gene:pycom05g14950:mRNA:pycom05g14950
MSTRG.9097.2	PC-3p-56871_105				lncRNA	.:MSTRG.9097.2	PC-3p-56871_105	gene:pycom05g14950:mRNA:pycom05g14950
gene:pycom05g13120:MSTRG.19508.1	PC-3p-56871_105				lncRNA	gene:pycom05g13120:MSTRG.19508.1	PC-3p-56871_105	gene:pycom05g14950:mRNA:pycom05g14950
MSTRG.13852.1	PC-3p-56871_105				lncRNA	.:MSTRG.13852.1	PC-3p-56871_105	gene:pycom05g14950:mRNA:pycom05g14950
circRNA121	PC-3p-56871_105				circRNA	circRNA121	PC-3p-56871_105	gene:pycom05g14950:mRNA:pycom05g14950
circRNA155	PC-3p-56871_105				circRNA	circRNA155	PC-3p-56871_105	gene:pycom05g14950:mRNA:pycom05g14950
MSTRG.16616.1	mdm-MIR10988-p3				lncRNA	.:MSTRG.16616.1	mdm-MIR10988-p3	gene:pycom12433g00060:mRNA:pycom12433g00060
MSTRG.14725.1	mdm-MIR10988-p3				lncRNA	.:MSTRG.14725.1	mdm-MIR10988-p3	gene:pycom12433g00060:mRNA:pycom12433g00060
MSTRG.14725.2	mdm-MIR10988-p3				lncRNA	.:MSTRG.14725.2	mdm-MIR10988-p3	gene:pycom12433g00060:mRNA:pycom12433g00060
MSTRG.19407.1	mdm-MIR10988-p3				lncRNA	.:MSTRG.19407.1	mdm-MIR10988-p3	gene:pycom12433g00060:mRNA:pycom12433g00060
MSTRG.4428.1	mdm-MIR10988-p3				lncRNA	.:MSTRG.4428.1	mdm-MIR10988-p3	gene:pycom12433g00060:mRNA:pycom12433g00060
MSTRG.14859.1	mdm-MIR10988-p3				lncRNA	.:MSTRG.14859.1	mdm-MIR10988-p3	gene:pycom12433g00060:mRNA:pycom12433g00060
MSTRG.5625.1	mdm-MIR10988-p3				lncRNA	.:MSTRG.5625.1	mdm-MIR10988-p3	gene:pycom12433g00060:mRNA:pycom12433g00060
MSTRG.5692.1	mdm-MIR10988-p3				lncRNA	.:MSTRG.5692.1	mdm-MIR10988-p3	gene:pycom12433g00060:mRNA:pycom12433g00060
MSTRG.9097.2	mdm-MIR10988-p3				lncRNA	.:MSTRG.9097.2	mdm-MIR10988-p3	gene:pycom12433g00060:mRNA:pycom12433g00060
MSTRG.17469.1	mdm-MIR10988-p3				lncRNA	.:MSTRG.17469.1	mdm-MIR10988-p3	gene:pycom12433g00060:mRNA:pycom12433g00060
MSTRG.5624.1	mdm-MIR10988-p3				lncRNA	.:MSTRG.5624.1	mdm-MIR10988-p3	gene:pycom12433g00060:mRNA:pycom12433g00060
MSTRG.4435.1	mdm-MIR10988-p3				lncRNA	.:MSTRG.4435.1	mdm-MIR10988-p3	gene:pycom12433g00060:mRNA:pycom12433g00060
MSTRG.4435.2	mdm-MIR10988-p3				lncRNA	.:MSTRG.4435.2	mdm-MIR10988-p3	gene:pycom12433g00060:mRNA:pycom12433g00060
MSTRG.23311.1	mdm-MIR10988-p3				lncRNA	.:MSTRG.23311.1	mdm-MIR10988-p3	gene:pycom12433g00060:mRNA:pycom12433g00060
MSTRG.5477.1	mdm-MIR10988-p3				lncRNA	.:MSTRG.5477.1	mdm-MIR10988-p3	gene:pycom12433g00060:mRNA:pycom12433g00060
MSTRG.21470.1	mdm-MIR10988-p3				lncRNA	.:MSTRG.21470.1	mdm-MIR10988-p3	gene:pycom12433g00060:mRNA:pycom12433g00060
circRNA887	mdm-MIR10988-p3				circRNA	circRNA887	mdm-MIR10988-p3	gene:pycom12433g00060:mRNA:pycom12433g00060
circRNA743	mdm-MIR10988-p3				circRNA	circRNA743	mdm-MIR10988-p3	gene:pycom12433g00060:mRNA:pycom12433g00060
circRNA742	mdm-MIR10988-p3				circRNA	circRNA742	mdm-MIR10988-p3	gene:pycom12433g00060:mRNA:pycom12433g00060
MSTRG.21507.1	mdm-MIR396a-p3				lncRNA	.:MSTRG.21507.1	mdm-MIR396a-p3	gene:pycom12g20380:mRNA:pycom12g20380
gene:pycom03g02990:MSTRG.16291.1	mdm-MIR396a-p3				lncRNA	gene:pycom03g02990:MSTRG.16291.1	mdm-MIR396a-p3	gene:pycom12g20380:mRNA:pycom12g20380
MSTRG.5408.1	mdm-MIR396a-p3				lncRNA	.:MSTRG.5408.1	mdm-MIR396a-p3	gene:pycom12g20380:mRNA:pycom12g20380
MSTRG.16616.1	mdm-MIR396a-p3				lncRNA	.:MSTRG.16616.1	mdm-MIR396a-p3	gene:pycom12g20380:mRNA:pycom12g20380
MSTRG.13999.3	mdm-MIR396a-p3				lncRNA	.:MSTRG.13999.3	mdm-MIR396a-p3	gene:pycom12g20380:mRNA:pycom12g20380
MSTRG.13999.1	mdm-MIR396a-p3				lncRNA	.:MSTRG.13999.1	mdm-MIR396a-p3	gene:pycom12g20380:mRNA:pycom12g20380
MSTRG.2064.2	mdm-MIR396a-p3				lncRNA	.:MSTRG.2064.2	mdm-MIR396a-p3	gene:pycom12g20380:mRNA:pycom12g20380
MSTRG.2064.1	mdm-MIR396a-p3				lncRNA	.:MSTRG.2064.1	mdm-MIR396a-p3	gene:pycom12g20380:mRNA:pycom12g20380
circRNA887	mdm-MIR396a-p3				circRNA	circRNA887	mdm-MIR396a-p3	gene:pycom12g20380:mRNA:pycom12g20380
circRNA121	mdm-MIR396a-p3				circRNA	circRNA121	mdm-MIR396a-p3	gene:pycom12g20380:mRNA:pycom12g20380
circRNA222	mdm-MIR396a-p3				circRNA	circRNA222	mdm-MIR396a-p3	gene:pycom12g20380:mRNA:pycom12g20380
circRNA211	mdm-MIR396a-p3				circRNA	circRNA211	mdm-MIR396a-p3	gene:pycom12g20380:mRNA:pycom12g20380
MSTRG.21507.1	mdm-MIR396b-p3				lncRNA	.:MSTRG.21507.1	mdm-MIR396b-p3	gene:pycom12g20380:mRNA:pycom12g20380
gene:pycom03g02990:MSTRG.16291.1	mdm-MIR396b-p3				lncRNA	gene:pycom03g02990:MSTRG.16291.1	mdm-MIR396b-p3	gene:pycom12g20380:mRNA:pycom12g20380
MSTRG.5408.1	mdm-MIR396b-p3				lncRNA	.:MSTRG.5408.1	mdm-MIR396b-p3	gene:pycom12g20380:mRNA:pycom12g20380
MSTRG.16616.1	mdm-MIR396b-p3				lncRNA	.:MSTRG.16616.1	mdm-MIR396b-p3	gene:pycom12g20380:mRNA:pycom12g20380
MSTRG.2064.2	mdm-MIR396b-p3				lncRNA	.:MSTRG.2064.2	mdm-MIR396b-p3	gene:pycom12g20380:mRNA:pycom12g20380
MSTRG.13999.1	mdm-MIR396b-p3				lncRNA	.:MSTRG.13999.1	mdm-MIR396b-p3	gene:pycom12g20380:mRNA:pycom12g20380
MSTRG.13999.3	mdm-MIR396b-p3				lncRNA	.:MSTRG.13999.3	mdm-MIR396b-p3	gene:pycom12g20380:mRNA:pycom12g20380
MSTRG.2064.1	mdm-MIR396b-p3				lncRNA	.:MSTRG.2064.1	mdm-MIR396b-p3	gene:pycom12g20380:mRNA:pycom12g20380
circRNA887	mdm-MIR396b-p3				circRNA	circRNA887	mdm-MIR396b-p3	gene:pycom12g20380:mRNA:pycom12g20380
circRNA121	mdm-MIR396b-p3				circRNA	circRNA121	mdm-MIR396b-p3	gene:pycom12g20380:mRNA:pycom12g20380
circRNA222	mdm-MIR396b-p3				circRNA	circRNA222	mdm-MIR396b-p3	gene:pycom12g20380:mRNA:pycom12g20380
circRNA211	mdm-MIR396b-p3				circRNA	circRNA211	mdm-MIR396b-p3	gene:pycom12g20380:mRNA:pycom12g20380
MSTRG.15333.1	PC-3p-56871_105				lncRNA	.:MSTRG.15333.1	PC-3p-56871_105	gene:pycom05g14950:mRNA:pycom05g14950
circRNA303	PC-3p-56871_105				circRNA	circRNA303	PC-3p-56871_105	gene:pycom05g14950:mRNA:pycom05g14950
MSTRG.25553.1	PC-3p-59718_97				lncRNA	.:MSTRG.25553.1	PC-3p-59718_97	gene:pycom02g16210:mRNA:pycom02g16210
gene:pycom13g10070:MSTRG.6865.1	PC-3p-59718_97				lncRNA	gene:pycom13g10070:MSTRG.6865.1	PC-3p-59718_97	gene:pycom02g16210:mRNA:pycom02g16210
MSTRG.18934.1	PC-3p-59718_97				lncRNA	.:MSTRG.18934.1	PC-3p-59718_97	gene:pycom02g16210:mRNA:pycom02g16210
gene:pycom03g13240:MSTRG.16863.1	PC-3p-59718_97				lncRNA	gene:pycom03g13240:MSTRG.16863.1	PC-3p-59718_97	gene:pycom02g16210:mRNA:pycom02g16210
gene:pycom16g02450:MSTRG.11528.1	PC-3p-59718_97				lncRNA	gene:pycom16g02450:MSTRG.11528.1	PC-3p-59718_97	gene:pycom02g16210:mRNA:pycom02g16210
gene:pycom16g02450:MSTRG.11527.1	PC-3p-59718_97				lncRNA	gene:pycom16g02450:MSTRG.11527.1	PC-3p-59718_97	gene:pycom02g16210:mRNA:pycom02g16210
MSTRG.20518.1	PC-3p-59718_97				lncRNA	.:MSTRG.20518.1	PC-3p-59718_97	gene:pycom02g16210:mRNA:pycom02g16210
gene:pycom04g14350:MSTRG.18324.1	PC-3p-59718_97				lncRNA	gene:pycom04g14350:MSTRG.18324.1	PC-3p-59718_97	gene:pycom02g16210:mRNA:pycom02g16210
MSTRG.9234.1	PC-3p-59718_97				lncRNA	.:MSTRG.9234.1	PC-3p-59718_97	gene:pycom02g16210:mRNA:pycom02g16210
MSTRG.7931.1	PC-3p-59718_97				lncRNA	.:MSTRG.7931.1	PC-3p-59718_97	gene:pycom02g16210:mRNA:pycom02g16210
gene:pycom2132g00050:MSTRG.26861.1	PC-3p-59718_97				lncRNA	gene:pycom2132g00050:MSTRG.26861.1	PC-3p-59718_97	gene:pycom02g16210:mRNA:pycom02g16210
gene:pycom15g28410:MSTRG.10715.1	PC-3p-59718_97				lncRNA	gene:pycom15g28410:MSTRG.10715.1	PC-3p-59718_97	gene:pycom02g16210:mRNA:pycom02g16210
circRNA772	PC-3p-59718_97				circRNA	circRNA772	PC-3p-59718_97	gene:pycom02g16210:mRNA:pycom02g16210
circRNA194	PC-3p-59718_97				circRNA	circRNA194	PC-3p-59718_97	gene:pycom02g16210:mRNA:pycom02g16210
circRNA155	PC-3p-59718_97				circRNA	circRNA155	PC-3p-59718_97	gene:pycom02g16210:mRNA:pycom02g16210
circRNA222	PC-3p-59718_97				circRNA	circRNA222	PC-3p-59718_97	gene:pycom02g16210:mRNA:pycom02g16210
circRNA303	PC-3p-59718_97				circRNA	circRNA303	PC-3p-59718_97	gene:pycom02g16210:mRNA:pycom02g16210
circRNA835	PC-3p-59718_97				circRNA	circRNA835	PC-3p-59718_97	gene:pycom02g16210:mRNA:pycom02g16210
circRNA103	PC-3p-59718_97				circRNA	circRNA103	PC-3p-59718_97	gene:pycom02g16210:mRNA:pycom02g16210
MSTRG.9156.1	csi-miR482a-3p				lncRNA	.:MSTRG.9156.1	csi-miR482a-3p	gene:pycom07g00350:mRNA:pycom07g00350
MSTRG.7107.1	csi-miR482a-3p				lncRNA	.:MSTRG.7107.1	csi-miR482a-3p	gene:pycom07g00350:mRNA:pycom07g00350
circRNA835	mdm-MIR10988-p3				circRNA	circRNA835	mdm-MIR10988-p3	gene:pycom12433g00060:mRNA:pycom12433g00060
circRNA218	mdm-MIR10988-p3				circRNA	circRNA218	mdm-MIR10988-p3	gene:pycom12433g00060:mRNA:pycom12433g00060
circRNA303	mdm-MIR10988-p3				circRNA	circRNA303	mdm-MIR10988-p3	gene:pycom12433g00060:mRNA:pycom12433g00060
circRNA303	mdm-MIR396a-p3				circRNA	circRNA303	mdm-MIR396a-p3	gene:pycom12g20380:mRNA:pycom12g20380
circRNA303	mdm-MIR396b-p3				circRNA	circRNA303	mdm-MIR396b-p3	gene:pycom12g20380:mRNA:pycom12g20380
MSTRG.19123.1	mdm-miR159a				lncRNA	.:MSTRG.19123.1	mdm-miR159a	gene:pycom02g23580:mRNA:pycom02g23580
MSTRG.21940.1	mdm-miR159a				lncRNA	.:MSTRG.21940.1	mdm-miR159a	gene:pycom02g23580:mRNA:pycom02g23580
gene:pycom06g19690:MSTRG.21923.1	mdm-miR159a				lncRNA	gene:pycom06g19690:MSTRG.21923.1	mdm-miR159a	gene:pycom02g23580:mRNA:pycom02g23580
MSTRG.25597.3	mdm-miR159a				lncRNA	.:MSTRG.25597.3	mdm-miR159a	gene:pycom02g23580:mRNA:pycom02g23580
MSTRG.20858.1	mdm-miR159a				lncRNA	.:MSTRG.20858.1	mdm-miR159a	gene:pycom02g23580:mRNA:pycom02g23580
circRNA222	mdm-miR159a				circRNA	circRNA222	mdm-miR159a	gene:pycom02g23580:mRNA:pycom02g23580
circRNA835	mdm-miR159a				circRNA	circRNA835	mdm-miR159a	gene:pycom02g23580:mRNA:pycom02g23580
circRNA303	mdm-miR159a				circRNA	circRNA303	mdm-miR159a	gene:pycom02g23580:mRNA:pycom02g23580
PC-3p-56871_105	pycom05g14950
mdm-MIR10988-p3	pycom12433g00060
mdm-MIR396a-p3	pycom12g20380
mdm-MIR396b-p3	pycom12g20380
PC-3p-59718_97	pycom02g16210
csi-miR482a-3p	pycom07g00350
mdm-miR159a	pycom02g23580
